# Supplementary material for: Transcriptome dynamics-based operon prediction in prokaryotes
Source: BMC Bioinformatics. 2014 May 16;15:145. doi: 10.1186/1471-2105-15-145 (PMC4235196; doi:10.1186/1471-2105-15-145)
Supplement: Additional file 1 — Zip-file containing the R-based pipeline that implements the proposed method and some example scripts that show how to use it. [file 1471-2105-15-145-S1.zip]

Archive with 4 entries (4 files):
- basic_pipeline_genCondOpMaps.R
- pipe_op_pred_ECk12.R
- pipe_op_pred_HS_2336.R
- pipe_op_pred_SLT2.R
