# Supplementary material for: Transcriptome dynamics-based operon prediction in prokaryotes
Source: BMC Bioinformatics. 2014 May 16;15:145. doi: 10.1186/1471-2105-15-145 (PMC4235196; doi:10.1186/1471-2105-15-145)
Supplement: Additional file 1 — Zip-file containing the R-based pipeline that implements the proposed method and some example scripts that show how to use it. [file 1471-2105-15-145-S1.zip › basic_pipeline_genCondOpMaps.R]

library(seqinr)
#library(plyr)
library(rminer)
library(randomForest)

## ------------------------------------------------------------------------------------------------------------------------------- UTILIY FUNCs
getCoverageFromBEDfiles <- function (pathFastaFile, pathFWDcovFile, pathREVcovFile) {
  if(file.exists(pathFastaFile) && file.exists(pathFWDcovFile) && file.exists(pathREVcovFile))  {
    refSeq <- unlist(strsplit(read.fasta(file = pathFastaFile, as.string = TRUE, seqonly = TRUE)[[1]], split=""))
    col_names      <- c("chromosome","position","depth")
    colClasses     <- c("character", "numeric", "numeric")
    fwd_cov <- read.table(pathFWDcovFile, col.names = col_names, colClasses = colClasses, comment.char = '', sep = '\t')
    rev_cov <- read.table(pathREVcovFile, col.names = col_names, colClasses = colClasses, comment.char = '', sep = '\t')
    # new data
    fwd  <- vector(mode = "integer", length = length(refSeq))
    rev  <- vector(mode = "integer", length = length(refSeq))
    log2rev <- vector(mode = "numeric", length = length(refSeq))
    log2fwd <- vector(mode = "numeric", length = length(refSeq))
    for(i in 1:length(refSeq)) {
        base <- refSeq[i]
        ## forward
        fwd[i] <- fwd_cov$depth[i]
        ## reverse
        rev[i] <- rev_cov$depth[i]
        log2rev[i] <- 0
        log2fwd[i] <- 0
        if(fwd[i] > 1) log2fwd[i] <- log2(fwd[i])
        if(rev[i] > 1) log2rev[i] <- log2(rev[i])
    } 
    string_info <- "Dataframe containing information about the number of piled sequences and mapped strand for each read assigned to each base."
    string_info <- paste(string_info, "\nThe rownames is the postion of the base.")
    string_info <- paste(string_info, "\nThe table consists of the columns 'base', 'fwd', 'log2fwd', 'rev', 'log2rev'")
    cat("pileup", string_info, sep ='\n')
    return(data.frame(base = refSeq, fwd = fwd, log2fwd = log2fwd, rev = rev, log2rev = log2rev))
  } # end if
}

## ------------------------------------------------------------------------------------------------------------------------------- ANNOTATIONS 
## READ gff annotations (get the .gff file using ARTEMIS)  
getAttributeField <- function (x, field, attrsep = ";") {
     s = strsplit(x, split = attrsep, fixed = TRUE)
     sapply(s, function(atts) {
         a = strsplit(atts, split = "=", fixed = TRUE)
         m = match(field, sapply(a, "[", 1))
         if (!is.na(m)) {
             rv = a[[m]][2]
         }
         else {
             rv = as.character(NA)
         }
         return(rv)
     })
}
gff.read <- function(gffFile, nrows = -1) {
     cat("Reading ", gffFile, ": ", sep="")
     gff = read.table(gffFile, sep="\t", as.is=TRUE, quote="",
     header=FALSE, comment.char="#", nrows = nrows,
     colClasses=c("character", "character", "character", "integer", "integer", "character", "character", "character", "character"))
     colnames(gff) = c("seqname", "source", "feature", "start", "end", "score", "strand", "frame", "attributes")
     cat("found", nrow(gff), "rows with classes:", paste(sapply(gff, class), collapse=", "), "\n")
     stopifnot(!any(is.na(gff$start)), !any(is.na(gff$end)))
     return(gff)
}
read.gff.annotations <- function(gff_file, rn = TRUE) {			
   	genes.info <- NULL
	if(file.exists(gff_file))	{
	    gff <- gff.read(gff_file)
		size <- length(gff$seqname)
		cat(size)
		new_size <- as.integer(size/2)
		productName <- vector(mode = "character", length = length(new_size))
		feature     <- vector(mode = "character", length = length(new_size))
		start 		<- vector(mode = "integer",   length = length(new_size))
		end 		<- vector(mode = "integer",   length = length(new_size))
		strand 		<- vector(mode = "character", length = length(new_size))
		gi		 	<- vector(mode = "character", length = length(new_size))
		geneID	    <- vector(mode = "character", length = length(new_size))
		locus 		<- vector(mode = "character", length = length(new_size))
		locusTag 	<- vector(mode = "character", length = length(new_size))
		c <- 1
		for(i in 1:size) {
			if(i%%2 == 0) {  # even table rows
				locus[c]       <- getAttributeField(gff$attributes[i], "gene")
				locusTag[c]    <- getAttributeField(gff$attributes[i], "ID")
				productName[c] <- getAttributeField(gff$attributes[i], "product")
				feature[c]     <- gff$feature[i]
				start[c]       <- gff$start[i]
				end[c]         <- gff$end[i]
				strand[c]      <- gff$strand[i]
				stru <- getAttributeField(gff$attributes[i], "db_xref")
				gi[c] <- substr(stru, regexpr(c("GI:"), stru)+3, regexpr(c("%"), stru)-1)
				geneID[c] <- substr(stru, regexpr(c("GeneID"), stru)+7, nchar(stru))
				c <- c + 1
			}
		}
		if(rn == TRUE) {
			genes.info <- data.frame( locusTag = locusTag,
							 productName = productName,
							 feature = feature,
							 start = start, 
							 end = end,
							 strand = strand, 
							 gi = gi, 
							 geneID = geneID, 
							 locus = locus, 
							 row.names = 1, 
							 stringsAsFactors = FALSE)
		}
		else {
			genes.info <- data.frame( locusTag = locusTag,
							 productName = productName,
							 feature = feature,
							 start = start, 
							 end = end,
							 strand = strand, 
							 gi = gi, 
							 geneID = geneID, 
							 locus = locus, 
							 stringsAsFactors = FALSE)
		}
		string_info <- "Gene annoatiotions loaded."
		#string_info <- paste(string_info, "\nThe table consists of the columns 'productName', 'feature', 'start', 'end', 'strand', 'gi', 'geneID', 'locus'.")
		cat("genes.info", string_info, sep = "\n")
	}
	return(genes.info)
}		
## READ the operon(s) data file (download the file from http://csbl.bmb.uga.edu/DOOR/displayspecies.php) 
read.door.annotations <- function(opr_file, nrows = -1) {   		
	opr.info <- NULL;
	if(file.exists(opr_file)) {
		colNames <- c("operonID", "gi", "locusTag", "start", "end", 
					  "strand", "length", "cog", "productName")
		colClasses <- c("character","character", "character", "integer", "integer",    
						"character", "numeric", "character", "character")
		opr.info <- read.table(opr_file, sep="\t", header = TRUE, row.names = 3, quote = "",
						  col.names = colNames, colClasses = colClasses)
	}
	string_info <- "Operon annotations loaded."
	#string_info <- paste(string_info, "\nInstead, the operonID, is a number to identify, univocally, the genes belonging to the same operon.")
	#string_info <- paste(string_info, "\nThe table consists of other columns 'gi','start','end','strand','length','cog' and 'productName'.")
	cat("opr.info", string_info, sep ='\n')
    return(opr.info)
}
## JOIN gene(s) and operon(s) annotations ()
join.genes.and.operons <- function(genes, ops) {     
	operonID  <- vector(mode = "character", length = length(genes[,1]))
	for(i in 1:length(genes[,1])) {
		id <- which(rownames(genes[i,]) == rownames(ops))
		if(length(id) > 0) {
			genes$operonID[i] <- ops$operonID[id]
		}
		else {
			genes$operonID[i] <- NA
		}
	}
	return(genes)
}
## GET intergenic regions 
get.intergenic.regions <- function(genes, str) {  
	# getting ingergenic regions
	genes <- genes[which(genes$strand == str),]
	numIGRs <- nrow(genes) - 1
	igr_lengths <- vector(mode = "numeric", length = numIGRs)
	startLocusTags  <- vector(mode = "character", length = numIGRs)
	endLocusTags  <- vector(mode = "character", length = numIGRs)
	start  <- vector(mode = "numeric", length = numIGRs)
	end    <- vector(mode = "numeric", length = numIGRs)
	pairOf <- vector(mode = "character", length = numIGRs)  
	type   <- vector(mode = "character", length = numIGRs) 
	for(i in 1:numIGRs) {
		igr_lengths[i]  <- (genes$start[i+1] - genes$end[i]) - 1
		# default value
		type <- "distant"
		startLocusTags[i] <- rownames(genes)[i]
		endLocusTags[i] <- rownames(genes)[i+1]
		start[i] <- genes$end[i] + 1
		end[i]   <- genes$start[i+1] - 1
		## Determine a type for the current IG region
		test_g1_T <- gregexpr(pattern = "T", text = startLocusTags[i])[[1]][1] != -1
		test_g1_R <- gregexpr(pattern = "R", text = startLocusTags[i])[[1]][1] != -1
		test_g2_T <- gregexpr(pattern = "T", text = endLocusTags[i])[[1]][1] != -1
		test_g2_R <- gregexpr(pattern = "R", text = endLocusTags[i])[[1]][1] != -1
		test_g1_G <- test_g1_T == FALSE & test_g1_R == FALSE 
		test_g2_G <- test_g2_T == FALSE & test_g2_R == FALSE 
		if(test_g1_T == TRUE & test_g2_R == TRUE)	pairOf[i] <- "TR"
		if(test_g1_R == TRUE & test_g2_T == TRUE)	pairOf[i] <- "RT"
		if(test_g1_T == TRUE & test_g2_T == TRUE)	pairOf[i] <- "TT"
		if(test_g1_R == TRUE & test_g2_R == TRUE)	pairOf[i] <- "RR"
		if(test_g1_G == TRUE & test_g2_R == TRUE)	pairOf[i] <- "GR"
		if(test_g1_G == TRUE & test_g2_T == TRUE)	pairOf[i] <- "GT"
		if(test_g1_R == TRUE & test_g2_G == TRUE)	pairOf[i] <- "RG"
		if(test_g1_T == TRUE & test_g2_G == TRUE)	pairOf[i] <- "TG"
		if(test_g1_G == TRUE & test_g2_G == TRUE)	pairOf[i] <- "GG"
	}
	intergenic_regions <- data.frame(startLocusTag = startLocusTags, 
									 endLocusTag = endLocusTags,
	                                 length = igr_lengths, 
									 start = start, 
									 end = end,
									 type = type,
									 pairOf = pairOf,
									 stringsAsFactors = FALSE)
									
	pos_overlapping_genes <- which(intergenic_regions$length < 0)
	pos_adjacent_genes <- which(intergenic_regions$length == 0)
	intergenic_regions$type[pos_overlapping_genes] = "O"           ## overlapping
	intergenic_regions$type[pos_adjacent_genes] = "A"              ## adjacent
	## new categories for different types of distance
	q <- quantile(intergenic_regions$length)	
    ##   - PE (Poorly Distant):  0 - q25%				
    ##   - ME (Moderately Distant): q25% - q50%						
    ##   - HE (Highly Distant): q50% - q75%		
    ##   - VE (Very Highly Distant): >= q75%		
	poorly_distant_igr <- which(intergenic_regions$length > 0 & intergenic_regions$length < q[2])
    intergenic_regions$type[poorly_distant_igr] = "PD"
	moderately_distant_igr <- which(intergenic_regions$length >= q[2] & intergenic_regions$length < q[3])
	intergenic_regions$type[moderately_distant_igr] = "MD"
	highly_distant_igr <- which(intergenic_regions$length >= q[3] & intergenic_regions$length < q[4])
	intergenic_regions$type[highly_distant_igr] = "HD"
	very_highly_distant_igr <- which(intergenic_regions$length >= q[4])
	intergenic_regions$type[very_highly_distant_igr] = "VD"
	intergenic_regions$type <- as.factor(intergenic_regions$type)
	return(intergenic_regions)
}
## READ the cov depth file
#cd <- read.delim("cov_depth_file.txt")

## ----------------------------------------------------------------------------------------------------------------- Get transription levels (RPKM based)	
## Remove the cov depth from specific features (e.g. rRNA and tRNA)
remove.cov.depth.from.aFeat <- function(genes, cd, feature = "rRNA") { 
	for(i in 1:nrow(genes)) {
		if(genes$feature[i] == feature) { 
			if(genes$strand[i] == "+") { # FWD strand
				cd$fwd[genes$start[i]:genes$end[i]] <- 0
			}
			else { # REV strand
				cd$rev[genes$start[i]:genes$end[i]] <- 0
			}
		}
	}
	return(cd)
}
## Compile the transcription levels for the coding and the intergenic regions
comp.gene.transc.levels <- function(genes, cd) {  
	num_genes = nrow(genes)
	readsGene		     <- vector(mode = "numeric", length = num_genes)
	normDepth 	  	     <- vector(mode = "numeric", length = num_genes)
	log2NormDepth	     <- vector(mode = "numeric", length = num_genes)
	tot.cov <- sum(cd$fwd) + sum(cd$rev)
	for(i in 1:num_genes) {
		if(genes$strand[i] == "+") { # FWD strand
			readsGene[i] <- sum(cd$fwd[genes$start[i]:genes$end[i]])
		}
		else { # REV strand
			readsGene[i] <- sum(cd$rev[genes$start[i]:genes$end[i]])
		}
		normDepth[i] <- readsGene[i] / ((tot.cov * ((genes$end[i]-genes$start[i])+1))/ 10^9)   # RPKM normalization
		log2NormDepth[i] <- 0
		if(normDepth[i] > 1) log2NormDepth[i]  <- log2(normDepth[i])
	}
	return(data.frame( locusTag = rownames(genes), 
							       readsGene = readsGene,
							       normDepth = round(normDepth, digits=4),
							       log2NormDepth = round(log2NormDepth, digits=4),
								   strand = genes$strand,
								   row.names = 1,
							       stringsAsFactors = FALSE))					   
}
comp.igr.transc.levels  <- function(igrs, cd, transcCDSs, str) {  
	normDepth      <- vector(mode = "numeric", length = nrow(igrs))
	log2NormDepth  <- vector(mode = "numeric", length = nrow(igrs))
	tot.cov <- sum(cd$fwd) + sum(cd$rev)
	for(i in 1:nrow(igrs)) {
	    if(igrs$length[i] > 0) { ## distant genes
			if(str == '+') {
				readsGene    <- sum(cd$fwd[igrs$start[i]:igrs$end[i]])
				normDepth[i] <- readsGene / ((tot.cov * ((igrs$end[i]-igrs$start[i])+1))/ 10^9)   # RPKM normalization
			}
			else {
				readsGene    <- sum(cd$rev[igrs$start[i]:igrs$end[i]])
				normDepth[i] <- readsGene / ((tot.cov * ((igrs$end[i]-igrs$start[i])+1))/ 10^9)   # RPKM normalization
			}
		}
		else {
			normDepth[i] <- 0
		}
	}
	log2NormDepth  <- ifelse(normDepth > 1, log2(normDepth), 0)
	log2NormDepth  <- ifelse(!is.infinite(log2NormDepth),log2NormDepth,0)
	log2NormDepth  <- ifelse(!is.nan(log2NormDepth),log2NormDepth,0)
	igrs$normDepth     = round(normDepth, digits = 4)
    igrs$log2NormDepth = round(log2NormDepth, digits = 4)
	## adjust the transcription level for the overlapping regions
	for(i in 1:nrow(igrs)) {
	    igr <- igrs[i,]
		if(igr$type == "O") {
			idG1 <- which(rownames(genes) == igr$startLocusTag)
			idG2 <- which(rownames(genes) == igr$endLocusTag)
			lengthG1 <- (genes$end[idG1]-genes$start[idG1])+1
			lengthG2 <- (genes$end[idG2]-genes$start[idG2])+1
			# log2NormDepth
			exprG1 <- transcCDSs$log2NormDepth[which(rownames(transcCDSs) == igr$startLocusTag)]
			exprG2 <- transcCDSs$log2NormDepth[which(rownames(transcCDSs) == igr$endLocusTag)]
			diff <- abs(exprG1 - exprG2) 
			weight <- diff * (abs(igr$length) / min(lengthG1,lengthG2)) 
			igrs$log2NormDepth[i] <- round(min(exprG1, exprG2) + weight, digits = 4)
			# normDepth
			exprG1 <- transcCDSs$normDepth[which(rownames(transcCDSs) == igr$startLocusTag)]
			exprG2 <- transcCDSs$normDepth[which(rownames(transcCDSs) == igr$endLocusTag)]
			diff <- abs(exprG1 - exprG2) 
			weight <- diff * (abs(igr$length) / min(lengthG1,lengthG2)) 
			igrs$normDepth[i] <- round(min(exprG1, exprG2) + weight, digits = 4)
		}
	}
	return(igrs)
}


## ----------------------------------------------------------------------------------------------------------------- Determine operons and the corresponding features
## Identify sharp increases/decreases in transcription	
test.corr <- function(x, sharpInc = 1, cutCorr = 0.7, cutPVal = 0.0000001, flag = 0) { 
	result <- c(test = 0, cc = NA, avg.cov.left = NA, avg.cov.right = NA, diff.min.max = NA)
	sw <- length(x)
	hw <- sw/2
	if(sum(x) > 0) {
		avgCovL <- mean(x[1:hw])
		avgCovR <- mean(x[(hw+1):sw])
		if(flag == 0) 
			testLogExpr <- log2((avgCovR+1)/(avgCovL+1)) >= sharpInc   # IncFWD / DecREV  (___|^^^)
		else 
			testLogExpr <- log2((avgCovL+1)/(avgCovR+1)) >= sharpInc   # IncREV / DecFWD  (^^^|___)
		
		if(testLogExpr == TRUE) {
		    if(flag == 0)  
				test.corr <- cor.test(x,rep(c(0,1),c(hw,hw))) # __________|^^^^^^^^^^
			else
				test.corr <- cor.test(x,rep(c(1,0),c(hw,hw))) # ^^^^^^^^^^|__________
			if(!is.na(test.corr$estimate)) {
				if(test.corr$estimate > cutCorr & test.corr$p.value < cutPVal) {
				    if(flag == 0) 
						diffMinMax <- abs(min(x[1:hw]) - max(x[(hw+1):sw]))
					else
						diffMinMax <- abs(max(x[1:hw]) - min(x[(hw+1):sw]))	
					result <- c(test = 1, cc = test.corr$estimate, avg.cov.left = avgCovL, avg.cov.right = avgCovR, diff.min.max = diffMinMax)
				}
			}
		}
	}	
	return(result)
}
detect.sharp.inc.and.dec.points <- function(cd, sizeWindow) {  
    stopifnot(length(cd$fwd) >= sizeWindow) 
	result <- c(numeric(1),double(4))
	hw <- sizeWindow/2
    nm1 <- sizeWindow-1
	p <- sizeWindow/2
	sg <- length(cd$fwd)
	## Inc FWD / Dec REV  (___|^^^)
    incFWD     <- lapply((sizeWindow+1):sg, FUN = function(i) {test.corr(x=cd$fwd[(i-nm1):i],flag=0)})
	incFWD.pl  <- lapply(1:(sizeWindow/2), FUN = function(i) {test.corr(x = c(rep(0,p-i), cd$fwd[1:(i+p)]), flag=0)})
	incFWD.pr  <- lapply(1:(sizeWindow/2), FUN = function(i) {test.corr(x = c(cd$fwd[(sg-(p+i-1)):sg], rep(0,p-i)), flag=0)})
	dataIncFWD <- rbind(as.matrix(ldply(incFWD.pl)), as.matrix(ldply(incFWD)), as.matrix(ldply(incFWD.pr)))
	remove(list=c("incFWD","incFWD.pl","incFWD.pr"))
	decREV     <- lapply((sizeWindow+1):sg, FUN = function(i) {test.corr(x=cd$rev[(i-nm1):i],flag=0)})
	decREV.pl  <- lapply(1:(sizeWindow/2), FUN = function(i) {test.corr(x = c(rep(0,p-i), cd$rev[1:(i+p)]), flag=0)})
	decREV.pr  <- lapply(1:(sizeWindow/2), FUN = function(i) {test.corr(x = c(cd$rev[(sg-(p+i-1)):sg], rep(0,p-i)), flag=0)})
	dataDecREV <- rbind(as.matrix(ldply(decREV.pl)), as.matrix(ldply(decREV)), as.matrix(ldply(decREV.pr)))
	remove(list=c("decREV","decREV.pl","decREV.pr"))
	## Inc REV / Dec FWD  (^^^|___)
	incREV     <- lapply((sizeWindow+1):sg, FUN = function(i) {test.corr(x=cd$rev[(i-nm1):i],flag=1)})
	incREV.pl  <- lapply(1:(sizeWindow/2), FUN = function(i) {test.corr(x = c(rep(0,p-i), cd$rev[1:(i+p)]), flag=1)})
	incREV.pr  <- lapply(1:(sizeWindow/2), FUN = function(i) {test.corr(x = c(cd$rev[(sg-(p+i-1)):sg], rep(0,p-i)), flag=1)})
	dataIncREV <- rbind(as.matrix(ldply(incREV.pl)), as.matrix(ldply(incREV)), as.matrix(ldply(incREV.pr)))
	remove(list=c("incREV","incREV.pl","incREV.pr"))
	decFWD     <- lapply((sizeWindow+1):sg, FUN = function(i) {test.corr(x=cd$fwd[(i-nm1):i],flag=1)})
	decFWD.pl  <- lapply(1:(sizeWindow/2), FUN = function(i) {test.corr(x = c(rep(0,p-i), cd$fwd[1:(i+p)]), flag=1)})
	decFWD.pr  <- lapply(1:(sizeWindow/2), FUN = function(i) {test.corr(x = c(cd$fwd[(sg-(p+i-1)):sg], rep(0,p-i)), flag=1)})
	dataDecFWD <- rbind(as.matrix(ldply(decFWD.pl)), as.matrix(ldply(decFWD)), as.matrix(ldply(decFWD.pr)))
	remove(list=c("decFWD","decFWD.pl","decFWD.pr"))
	return(list(fwd.incs = dataIncFWD, fwd.decs = dataDecFWD, rev.incs = dataIncREV, rev.decs = dataDecREV))
}
save.data.tps <- function(dir, tps){
	write.table(tps$fwd.incs, paste(dir,"fwd.incs.txt",sep=""), quote = FALSE, row.names = FALSE, sep="\t")
	write.table(tps$fwd.decs, paste(dir,"fwd.decs.txt",sep=""), quote = FALSE, row.names = FALSE, sep="\t")
	write.table(tps$rev.incs, paste(dir,"rev.incs.txt",sep=""), quote = FALSE, row.names = FALSE, sep="\t")
	write.table(tps$rev.decs, paste(dir,"rev.decs.txt",sep=""), quote = FALSE, row.names = FALSE, sep="\t")
}
load.data.tps <- function(dir, tps){
	tps <- list(fwd.incs = read.delim(paste(dir,"fwd.incs.txt",sep=""), header = TRUE), 
				fwd.decs = read.delim(paste(dir,"fwd.decs.txt",sep=""), header = TRUE), 
				rev.incs = read.delim(paste(dir,"rev.incs.txt",sep=""), header = TRUE),
				rev.decs = read.delim(paste(dir,"rev.decs.txt",sep=""), header = TRUE))
	return(tps)
}
## Determine operon start- and end-points (OSPs and OEPs)
get.operon.start.points <- function(fwd.sh.incs, rev.sh.incs, genesANDoperons, igrs.p, igrs.n, transcCDSs, pStart = 5, sp5u = c(5,100), qMinExprCDS = 0.1, qMaxStartTransc = 0.75) { 
	cnt_match <- 0
	selectedCDS <- vector(mode = "character")
	W <- vector(mode = "integer")
	X <- vector(mode = "integer")
	Y <- vector(mode = "integer")
	exprCDS <- vector(mode = "numeric")
	startCDS  <- vector(mode = "integer")
	strand <- vector(mode = "character")
	corr  <- vector(mode = "numeric")
	point <- vector(mode = "numeric")
	for(i in 1:nrow(igrs.p)) {
		if(igrs.p$type[i] == "O") next
		start <- igrs.p$start[i] 
		end   <- igrs.p$end[i] 
		dat   <- fwd.sh.incs[start:(end-pStart),]
		one_matches <- which(dat$test == 1)
		if(length(one_matches) > 0) {
			idc <- which(dat$cc[one_matches] == max(dat$cc[one_matches]))
			maxs <- one_matches[idc]
			idw <- which(dat$avg.cov.right[maxs] == max(dat$avg.cov.right[maxs]))
			match <- maxs[idw[1]] 
			#print(one_matches[idc])
			#print(dat$avg.cov.left[one_matches[idc]])
			#print(dat$avg.cov.right[one_matches[idc]])
			#print(match)
			x <- dat$avg.cov.left[match]
			y <- dat$avg.cov.right[match]
			test_log2FC <- FALSE
			test_Ygt1   <- FALSE
			if(x != 0) test_log2FC <- log2(y/x) > 1 # sharpSize
			else test_Ygt1 <- y > 1                 # to avoid transc regions with 0000011111
			if(test_log2FC == TRUE | test_Ygt1 == TRUE) {
				cnt_match              <- cnt_match + 1
				selectedCDS[cnt_match] <- igrs.p$endLocusTag[i]
				startCDS[cnt_match]    <- igrs.p$end[i]
				strand[cnt_match]  	   <- "+"
				id_CDS <- which(rownames(transcCDSs) == selectedCDS[cnt_match])
				exprCDS[cnt_match]  <- transcCDSs$expr[id_CDS]
				W[cnt_match]        <- dat$diff.min.max[match]
				X[cnt_match]        <- x
				Y[cnt_match]        <- y
				corr[cnt_match]     <- dat$cc[match]
				point[cnt_match]    <- (start + match) - 1
			}
		} 
	}
	for(i in 1:nrow(igrs.n)) {
		if(igrs.n$type[i] == "O") next
		start <- igrs.n$start[i] 
		end   <- igrs.n$end[i] 
		dat   <- rev.sh.incs[(start+pStart):end,]
		one_matches <- which(dat$test == 1)
		if(length(one_matches) > 0) {
			idc <- which(dat$cc[one_matches] == max(dat$cc[one_matches]))
			maxs <- one_matches[idc]
			idw <- which(dat$avg.cov.left[maxs] == max(dat$avg.cov.left[maxs]))
			match <- maxs[idw[1]]
			x <- dat$avg.cov.left[match]
			y <- dat$avg.cov.right[match]
			test_log2FC <- FALSE
			test_Xgt1 <- FALSE
			if(y != 0) test_log2FC <- log2(x/y) > 1
			else test_Xgt1 <- x > 1
			if(test_log2FC == TRUE | test_Xgt1 == TRUE) {
				cnt_match             <- cnt_match + 1
				selectedCDS[cnt_match] <- igrs.n$startLocusTag[i]
				startCDS[cnt_match]    <- igrs.n$start[i]
				strand[cnt_match]  <- "-"
				id_CDS <- which(rownames(transcCDSs) == selectedCDS[cnt_match])
				exprCDS[cnt_match]  <- transcCDSs$expr[id_CDS]
				W[cnt_match]     <- dat$diff.min.max[match]
				X[cnt_match]     <- x
				Y[cnt_match]     <- y
				corr[cnt_match]  <- dat$cc[match]
				point[cnt_match] <- ((start + pStart + match) - 1)
			} 
		} 
	} 
	pOSSs <- data.frame(selectedCDS, w = W, x = X, y = Y, exprCDS = exprCDS, startCDS = startCDS, strand = strand, corr = corr, point = point, stringsAsFactors = FALSE)
	print(nrow(pOSSs))
	print("Validation process...")
	minExprCDS <- quantile(transcCDSs$expr, qMinExprCDS)
	print(paste(" - minExprCDS:",minExprCDS,sep=""))
	print(quantile(transcCDSs$expr))
	pos.str.oss.ids <- which(pOSSs$strand == '+')
	neg.str.oss.ids <- which(pOSSs$strand == '-')
	maxStartTransc <- c(quantile(pOSSs[pos.str.oss.ids,]$x, qMaxStartTransc), quantile(pOSSs[neg.str.oss.ids,]$y, qMaxStartTransc))
	print(paste(" - maxStartTransc:",maxStartTransc,sep=""))
	print(quantile(pOSSs[pos.str.oss.ids,]$x))
	print(quantile(pOSSs[neg.str.oss.ids,]$y))
	pOSSs$operonID  <- vector(mode = "character", length = nrow(pOSSs))
	for(i in 1:nrow(pOSSs)) {
		id <- which(rownames(genesANDoperons) == pOSSs$selectedCDS[i])
		if(length(id) > 0) 
			pOSSs$operonID[i] <- genesANDoperons$operonID[id]
		else 
			pOSSs$operonID[i] <- NA
	}
	pOSSs$validation <- vector(mode = "character", length = nrow(pOSSs))
	for(i in 1:nrow(pOSSs)) {
	    poss <- pOSSs[i,]
		if(poss$strand == '+') { 
			test_position <- poss$point < (poss$startCDS - sp5u[1]) &  poss$point > (poss$startCDS - sp5u[2])
			test_start_transc <- poss$x < maxStartTransc[1]
		}
		if(poss$strand == '-') {
			test_position <- poss$point > (poss$startCDS + sp5u[1]) &  poss$point < (poss$startCDS + sp5u[2])
			test_start_transc <- poss$y < maxStartTransc[2]
		}
		test_transcActivity <- poss$exprCDS > minExprCDS
		test_operon <- !is.na(poss$operonID)
		if(test_position == TRUE & test_start_transc == TRUE & test_operon == TRUE & test_transcActivity == TRUE) {
			pOSSs$validation[i] <- "confirmed.osp"
		}
		else if(test_position == TRUE & test_start_transc == TRUE & test_transcActivity == TRUE & test_operon == FALSE) {
			pOSSs$validation[i] <- "putative.osp"
		}
		else {
			pOSSs$validation[i] <- "nc.osp"
		}
	}
	list_unique <- unique(pOSSs$selectedCDS)
	list_unique_id <- vector("integer", length = length(list_unique))
	for(i in 1: length(list_unique)) {
		list_poss <- which(pOSSs$selectedCDS == list_unique[i])
		strand <- pOSSs$strand[list_poss[1]]
		if(strand == '+') {
			id_min <- which(pOSSs[list_poss,]$x == min(pOSSs[list_poss,]$x))
			if(length(id_min) > 1) {
				id_max <- which(pOSSs[list_poss[id_min],]$y == max(pOSSs[list_poss[id_min],]$y))
				list_unique_id[i] <- list_poss[id_min[id_max[1]]]
			}
			else 
				list_unique_id[i] <- list_poss[id_min[1]]
		}
		if(strand == '-') {
			id_min <- which(pOSSs[list_poss,]$y == min(pOSSs[list_poss,]$y))
			if(length(id_min) > 1) {
				id_max <- which(pOSSs[list_poss[id_min],]$x == max(pOSSs[list_poss[id_min],]$x))
				list_unique_id[i] <- list_poss[id_min[id_max[1]]]
			}
			else 
				list_unique_id[i] <- list_poss[id_min[1]]
		}	
	}
	uniquePOSSs <- pOSSs[list_unique_id,]
	rownames(uniquePOSSs) <- uniquePOSSs[,1]
	uniquePOSSs <- uniquePOSSs[,-1]
	id.c   <- which(uniquePOSSs$validation == "confirmed.osp")
	id.new <- which(uniquePOSSs$validation == "putative.osp")
	id.nc  <- which(uniquePOSSs$validation == "nc.osp") 
	id_validation <- which(names(uniquePOSSs) == "validation") 
	uniquePOSSs <- uniquePOSSs[,-id_validation]
	return(list(POSSs = uniquePOSSs[id.c,], newPOSSs = uniquePOSSs[id.new,], ncPOSSs = uniquePOSSs[id.nc,]))
}
get.operon.end.points <- function(fwd.sh.decs, rev.sh.decs, genesANDoperons, igrs.p, igrs.n, transcCDSs, pStart = 5, sp3u = c(5,100), qMinExprCDS = 0.1, qMaxEndTransc = 0.75) { 
	cnt_match <- 0
	selectedCDS <- vector(mode = "character")
	W <- vector(mode = "integer")
	X <- vector(mode = "integer")
	Y <- vector(mode = "integer")
	exprCDS <- vector(mode = "numeric")
	endCDS  <- vector(mode = "integer")
	strand <- vector(mode = "character")
	corr  <- vector(mode = "numeric")
	point <- vector(mode = "numeric")
	for(i in 1:nrow(igrs.p)) {
		if(igrs.p$type[i] == "O") next
		start <- igrs.p$start[i] 
		end   <- igrs.p$end[i] 
		dat   <- fwd.sh.decs[(start+pStart):end,]
		one_matches <- which(dat$test == 1) 
		if(length(one_matches) > 0) {
			idc <- which(dat$cc[one_matches] == max(dat$cc[one_matches]))
			maxs <- one_matches[idc]
			idw <- which(dat$avg.cov.left[maxs] == max(dat$avg.cov.left[maxs]))
			match <- maxs[idw[1]] 
			x <- dat$avg.cov.left[match]
			y <- dat$avg.cov.right[match]
			test_log2FC <- FALSE
			test_Xgt1 <- FALSE
			if(y != 0) test_log2FC <- log2(x/y) > 1
			else test_Xgt1 <- x > 1
			if(test_log2FC == TRUE | test_Xgt1 == TRUE) {
				cnt_match              <- cnt_match + 1
				selectedCDS[cnt_match] <- igrs.p$startLocusTag[i]
				endCDS[cnt_match]      <- igrs.p$start[i]
				strand[cnt_match]      <- "+"
				id_CDS <- which(rownames(transcCDSs) == selectedCDS[cnt_match])
				exprCDS[cnt_match]  <- transcCDSs$expr[id_CDS]
				W[cnt_match]        <- dat$diff.min.max[match]
				X[cnt_match]        <- x
				Y[cnt_match]        <- y
				corr[cnt_match]     <- dat$cc[match]
				point[cnt_match]    <- ((start + pStart + match) - 1)
			} 
		}
	}
	for(i in 1:nrow(igrs.n)) {
		if(igrs.n$type[i] == "O") next
		start <- igrs.n$start[i] 
		end   <- igrs.n$end[i] 
		dat   <- rev.sh.decs[start:(end-pStart),]
		one_matches <- which(dat$test == 1)
		if(length(one_matches) > 0) {
			idc <- which(dat$cc[one_matches] == max(dat$cc[one_matches]))
			maxs <- one_matches[idc]
			idw <- which(dat$avg.cov.right[maxs] == max(dat$avg.cov.right[maxs]))
			match <- maxs[idw[1]]
			x <- dat$avg.cov.left[match]
			y <- dat$avg.cov.right[match]
			test_log2FC <- FALSE
			test_Ygt1 <- FALSE
			if(x != 0) test_log2FC <- log2(y/x) > 1
			else test_Ygt1 <- y > 1	
			if(test_log2FC == TRUE | test_Ygt1 == TRUE) {
				cnt_match              <- cnt_match + 1
				selectedCDS[cnt_match] <- igrs.n$endLocusTag[i]
				endCDS[cnt_match]      <- igrs.n$end[i]		
				strand[cnt_match]  <- "-"
				id_CDS <- which(rownames(transcCDSs) == selectedCDS[cnt_match])
				exprCDS[cnt_match] <- transcCDSs$expr[id_CDS]
				W[cnt_match]       <- dat$diff.min.max[match]
				X[cnt_match]       <- x
				Y[cnt_match]       <- y
				corr[cnt_match]    <- dat$cc[match]
				point[cnt_match]   <- ((start + match) - 1)
			}
		} 
	} 
	pOESs <- data.frame(selectedCDS, w = W, x = X, y = Y, exprCDS = exprCDS, endCDS = endCDS, strand = strand, corr = corr, point = point, stringsAsFactors = FALSE)
	print("Validation process...")
	minExprCDS <- quantile(transcCDSs$expr, qMinExprCDS)
	print(paste(" - minExprCDS:",minExprCDS,sep=""))
	print(quantile(transcCDSs$expr))
	pos.str.oes.ids <- which(pOESs$strand == '+')
	neg.str.oes.ids <- which(pOESs$strand == '-')
	maxEndTransc <- c(quantile(pOESs[pos.str.oes.ids,]$x, qMaxEndTransc), quantile(pOESs[neg.str.oes.ids,]$y, qMaxEndTransc))
	print(paste(" - maxEndTransc:",maxEndTransc,sep=""))
	print(quantile(pOESs[pos.str.oes.ids,]$x))
	print(quantile(pOESs[neg.str.oes.ids,]$y))
	pOESs$operonID  <- vector(mode = "character", length = nrow(pOESs))
	for(i in 1:nrow(pOESs)) {
		id <- which(rownames(genesANDoperons) == pOESs$selectedCDS[i])
		if(length(id) > 0) 
			pOESs$operonID[i] <- genesANDoperons$operonID[id]
		else 
			pOESs$operonID[i] <- NA
	}
	pOESs$validation <- vector(mode = "character", length = nrow(pOESs))
	for(i in 1:nrow(pOESs)) {
		poes <- pOESs[i,]
		if(poes$strand == '+')  { 
			test_position <- poes$point > (poes$endCDS + sp3u[1]) &  poes$point < (poes$endCDS + sp3u[2])
			test_end_transc <- poes$y < maxEndTransc[1]
		}
		if(poes$strand == '-') {
			test_position <- poes$point < (poes$endCDS - sp3u[1]) &  poes$point > (poes$endCDS - sp3u[2]) 
			test_end_transc <- poes$x < maxEndTransc[2]
		}
		test_transcActivity <- poes$exprCDS > minExprCDS
		test_operon <- !is.na(poes$operonID)
		if(test_position == TRUE & test_end_transc == TRUE & test_operon == TRUE & test_transcActivity == TRUE) {
			pOESs$validation[i] <- "confirmed.oep"
		}
		else if(test_position == TRUE & test_end_transc == TRUE & test_transcActivity == TRUE & test_operon == FALSE) {
				pOESs$validation[i] <- "putative.oep"
		}
		else {
			pOESs$validation[i] <- "nc.oep"
		}
	}
	list_unique <- unique(pOESs$selectedCDS)
	list_unique_id <- vector("integer", length = length(list_unique))
	for(i in 1: length(list_unique)) {
		list_poes <- which(pOESs$selectedCDS == list_unique[i])
		strand <- pOESs$strand[list_poes[1]]
		if(strand == '+') {
			id_min <- which(pOESs[list_poes,]$y == min(pOESs[list_poes,]$y))
			if(length(id_min) > 1) {
				id_max <- which(pOESs[list_poes[id_min],]$x == max(pOESs[list_poes[id_min],]$x))
				list_unique_id[i] <- list_poes[id_min[id_max[1]]]
			}
			else 
				list_unique_id[i] <- list_poes[id_min[1]]
		}
		if(strand == '-') {
			id_min <- which(pOESs[list_poes,]$x == min(pOESs[list_poes,]$x))
			if(length(id_min) > 1) {
				id_max <- which(pOESs[list_poes[id_min],]$y == max(pOESs[list_poes[id_min],]$y))
				list_unique_id[i] <- list_poes[id_min[id_max[1]]]
			}
			else 
				list_unique_id[i] <- list_poes[id_min[1]]
		}	
	}
	uniquePOESs <- pOESs[list_unique_id,]
	rownames(uniquePOESs) <- uniquePOESs[,1]
	uniquePOESs <- uniquePOESs[,-1]
	id.c   <- which(uniquePOESs$validation == "confirmed.oep")
	id.new <- which(uniquePOESs$validation == "putative.oep")
	id.nc  <- which(uniquePOESs$validation == "nc.oep")
	id_valid <- which(names(uniquePOESs) == "validation") 
	uniquePOESs <- uniquePOESs[,-id_valid]
	return(list(POESs = uniquePOESs[id.c,], newPOESs = uniquePOESs[id.new,], ncPOESs = uniquePOESs[id.nc,]))
}
## Determine confirmed operons
comp.confirmed.operons <- function(genesANDoperons, transcCDSs, transcIGRs.pos, transcIGRs.neg, POSSs, POESs, qMinExprCDS = 0.1, qMinExprIGR = 0.25) {
	cnt_OPs <- 0
	operonID   <- vector(mode = "character") 
	operonRef  <- vector(mode = "character") 
	startGene  <- vector(mode = "character") 
	strand     <- vector(mode = "character") 
	exprLevels <- vector(mode = "character")
	length     <- vector(mode = "integer")
	idgs       <- vector(mode = "integer") 
	minExprCDS <- quantile(transcCDSs$expr, qMinExprCDS)
	minExprIGR.pos <- quantile(transcIGRs.pos$expr, qMinExprIGR)
	minExprIGR.neg <- quantile(transcIGRs.neg$expr, qMinExprIGR)
	print(paste(" - minExprCDS:",minExprCDS,sep=""))
	print(quantile(transcCDSs$expr))
	print(paste(" - minExprIGR.pos:",minExprIGR.pos,sep=""))
	print(quantile(transcIGRs.pos$expr))
	print(paste(" - minExprIGR.neg:",minExprIGR.neg,sep=""))
	print(quantile(transcIGRs.neg$expr))
	print(" - quantile.maxLenIGR:")
	print(quantile(c(transcIGRs.pos$length,transcIGRs.neg$length)))
	i <- 1
	while(i <= nrow(genesANDoperons)) {
		a.gene <- genesANDoperons[i,]
		if(!is.na(a.gene$operonID) & a.gene$strand == '+') {	
			opRef <- a.gene$operonID 
			gene.s <- genesANDoperons[which(genesANDoperons$operonID == opRef),]
			numGenesInOp <- nrow(gene.s) 
			exprVals     <- vector(mode = "numeric", length = numGenesInOp)
			possTags     <- vector(mode = "integer", length = numGenesInOp)
			poesTags     <- vector(mode = "integer", length = numGenesInOp)
			test_IGR     <- FALSE
			test_len_IGR <- FALSE
			test_CDS     <- FALSE
			test_X       <- FALSE
			test_Y       <- FALSE
			startNewOp   <- -1
			endNewOp     <- -1
			for(j in 1:numGenesInOp) {
				possTags[j] <- length(which(rownames(POSSs) == rownames(gene.s)[j]))
				poesTags[j] <- length(which(rownames(POESs) == rownames(gene.s)[j]))
				exprVals[j] <- transcCDSs$expr[which(rownames(transcCDSs) == rownames(gene.s)[j])]
				if(j != numGenesInOp) { 
					id_IGR   <- which(transcIGRs.pos$startLocusTag == rownames(gene.s)[j])
					test_IGR <- transcIGRs.pos$expr[id_IGR] < minExprIGR.pos
					id_CDS   <- which(rownames(transcCDSs) == rownames(gene.s)[j+1])
					test_CDS <- transcCDSs$expr[id_CDS] < minExprCDS
				}
				if(possTags[j] == 1 & startNewOp != -1) {
					id_poss <- which(rownames(POSSs) == rownames(gene.s)[j])
					test_X <- POSSs$x[id_poss] < 1
				}
				if(poesTags[j] == 1 & startNewOp != -1) {
					id_poes <- which(rownames(POESs) == rownames(gene.s)[j])
					test_Y <- POESs$y[id_poes] < 1
				}
				test_startOp <- (possTags[j] == 1 & startNewOp == -1)
				if(test_startOp == TRUE) { 
					startNewOp <- j
					endNewOp <- j
				} 
				if(startNewOp != -1 & (test_Y == TRUE | test_X == TRUE | test_IGR == TRUE | test_CDS == TRUE | j == numGenesInOp)) { 
						if(endNewOp > startNewOp & startNewOp != -1) { 
							cnt_OPs <- cnt_OPs + 1
							operonID[cnt_OPs]    <- paste("Operon#",cnt_OPs,sep='')
							operonRef[cnt_OPs]   <- opRef
							startGene[cnt_OPs]   <- rownames(gene.s)[startNewOp]
							strand[cnt_OPs]      <- a.gene$strand 
							length[cnt_OPs]      <- endNewOp - startNewOp + 1
							exprLevels[cnt_OPs]  <- paste(exprVals[startNewOp:endNewOp],collapse='-')
							idgs[cnt_OPs]        <- paste(rownames(gene.s[startNewOp:endNewOp,]),collapse='-')
							startNewOp <- -1
							endNewOp   <- -1
						}
						else {  
							startNewOp <- -1
							endNewOp   <- -1
						}
				}
				else if(startNewOp != -1) endNewOp <- endNewOp + 1
			}
			i <- (i + numGenesInOp) - 1
		} 
		if(!is.na(a.gene$operonID) == TRUE & a.gene$strand == '-') {	
			opRef <- a.gene$operonID 
			gene.s <- genesANDoperons[which(genesANDoperons$operonID == opRef),]
			numGenesInOp <- nrow(gene.s) 
			exprVals     <- vector(mode = "numeric", length = numGenesInOp)
			possTags     <- vector(mode = "integer", length = numGenesInOp)
			poesTags     <- vector(mode = "integer", length = numGenesInOp)
			test_IGR     <- FALSE
			test_len_IGR <- FALSE
			test_CDS     <- FALSE
			test_X       <- FALSE
			test_Y       <- FALSE
			startNewOp   <- -1
			endNewOp     <- -1
			test_endOp   <- FALSE
			for(j in numGenesInOp:1) {
				possTags[j] <- length(which(rownames(POSSs) == rownames(gene.s)[j]))
				poesTags[j] <- length(which(rownames(POESs) == rownames(gene.s)[j]))
				exprVals[j] <- transcCDSs$expr[which(rownames(transcCDSs) == rownames(gene.s)[j])]
				if(j != 1) { 
					id_IGR   <- which(transcIGRs.neg$endLocusTag == rownames(gene.s)[j])
					test_IGR <- transcIGRs.neg$expr[id_IGR] < minExprIGR.neg
					id_CDS <- which(rownames(transcCDSs) == rownames(gene.s)[j-1])
					test_CDS <- transcCDSs$expr[id_CDS] < minExprCDS
				}
				if(possTags[j] == 1 & startNewOp != -1) {
					id_poss <- which(rownames(POSSs) == rownames(gene.s)[j])
					test_Y <- POSSs$y[id_poss] < 1
				}
				if(poesTags[j] == 1 & startNewOp != -1) {
					id_poes <- which(rownames(POESs) == rownames(gene.s)[j])
					test_X <- POESs$x[id_poes] < 1
				}
				test_startOp <- (possTags[j] == 1 & startNewOp == -1)
				if(test_startOp == TRUE) { 
					startNewOp <- j
					endNewOp <- j
				}
				if(startNewOp != -1 & (test_Y == TRUE | test_X == TRUE | test_IGR == TRUE | test_CDS == TRUE | j == 1)) { 
					if(startNewOp > endNewOp & startNewOp != -1) { 
						cnt_OPs <- cnt_OPs + 1
						operonID[cnt_OPs]    <- paste("Operon#",cnt_OPs,sep='')
						operonRef[cnt_OPs]   <- opRef
						startGene[cnt_OPs]   <- rownames(gene.s)[startNewOp]
						strand[cnt_OPs]      <- a.gene$strand 
						length[cnt_OPs]      <- startNewOp - endNewOp + 1
						exprLevels[cnt_OPs]  <- paste(exprVals[endNewOp:startNewOp],collapse='-')
						idgs[cnt_OPs]        <- paste(rownames(gene.s[endNewOp:startNewOp,]),collapse='-')
						startNewOp <- -1
						endNewOp <- -1
					}
					else {
						startNewOp <- -1
						endNewOp   <- -1
					}
				}
				else { 
					if(startNewOp != -1)  endNewOp <- endNewOp - 1
				}
			}
			i <- (i + numGenesInOp) - 1
		}  
		i <- i + 1
	}	
	return(data.frame(opID = operonID, 
	                  operonRef = operonRef, 
					  startGene = startGene,
					  strand = strand, 
					  length = length, 
					  idgs = idgs, 
					  exprLevels = exprLevels, 
					  ##possPres = possPres,
					  ##poesPres = poesPres,
					  row.names = 1, 
					  stringsAsFactors = FALSE))
}
## Get the features for each operon pair
select.ops <- function(listOperons, genesANDoperons, transcCDSs, transcIGRs.pos, transcIGRs.neg, wseq) {
	cntOPs <- 1
	opRef		<- vector(mode = "character")
	nameG1      <- vector(mode = "character")
	nameG2      <- vector(mode = "character")
	diffExpr    <- vector(mode = "numeric")    
	lengthIGR   <- vector(mode = "integer")
	cuScore     <- vector(mode = "numeric") 
	exprIGR     <- vector(mode = "numeric")
	class       <- vector(mode = "character")
	for(j in 1:length(listOperons[,1])) {
		operon <- listOperons[j,]
		gene.s <- unique(strsplit(operon$idgs, "-")[[1]])
		if(operon$strand == '+') {
			for(i in 1: (length(gene.s)-1)) {
				gene1 <- genesANDoperons[gene.s[i],]
				gene2 <- genesANDoperons[gene.s[i+1],]
				geneSeq1 = wseq[gene1$start:gene1$end]
				geneSeq2 = wseq[gene2$start:gene2$end]
				rscu1 <- uco(geneSeq1, index = "rscu")
				rscu2 <- uco(geneSeq2, index = "rscu")
				cuScore[cntOPs] <- sum(rscu1 * rscu2, na.rm = TRUE)
				id_IGR <- which(transcIGRs.pos$startLocusTag == rownames(gene1))
				id_CDS <- which(rownames(transcCDSs) == rownames(gene1))
				lengthIGR[cntOPs] <- transcIGRs.pos$length[id_IGR]
				exprIGR[cntOPs]   <- transcIGRs.pos$expr[id_IGR]
				diffExpr[cntOPs]  <- round(abs(transcCDSs$expr[id_CDS] - transcCDSs$expr[id_CDS+1]), digits=4)
				opRef[cntOPs]	  <- operon$operonRef
				nameG1[cntOPs]	  <- rownames(gene1)
				nameG2[cntOPs]	  <- rownames(gene2)
				class[cntOPs]	  <- "OP"
				cntOPs <- cntOPs + 1
			}
		}
		else { 
			for(i in (length(gene.s)-1):1) {
				gene1 <- genesANDoperons[gene.s[i],]
				gene2 <- genesANDoperons[gene.s[i+1],]
				geneSeq1 = wseq[gene1$start:gene1$end]
				geneSeq2 = wseq[gene2$start:gene2$end]
				rscu1 <- uco(geneSeq1, index = "rscu")
				rscu2 <- uco(geneSeq2, index = "rscu")
				cuScore[cntOPs] <- sum(rscu1 * rscu2, na.rm = TRUE)
				id_IGR  <- which(transcIGRs.neg$startLocusTag == rownames(gene1))
				id_CDS  <- which(rownames(transcCDSs) == rownames(gene1))
				lengthIGR[cntOPs] <- transcIGRs.neg$length[id_IGR]
				exprIGR[cntOPs]   <- transcIGRs.neg$expr[id_IGR]
				diffExpr[cntOPs]  <- abs(transcCDSs$expr[id_CDS] - transcCDSs$expr[id_CDS+1])
				opRef[cntOPs]	  <- operon$operonRef
				nameG1[cntOPs]	  <- rownames(gene1)
				nameG2[cntOPs]	  <- rownames(gene2)
				class[cntOPs]	  <- "OP"
				cntOPs <- cntOPs + 1
			}
		}
	}
	cat("nameG1:",length(nameG1),", nameG2:",length(nameG2),", opRef:",length(opRef),", diffExpr:",length(diffExpr),", lengthIGR:",length(lengthIGR),", cuScore:",length(cuScore),"\n")
	return(data.frame(G1 = nameG1, 
	                  G2 = nameG2, 
					  opRef = opRef,
					  diffExpr = diffExpr,  
					  exprIGR = exprIGR,  
					  lengthIGR = lengthIGR,
					  cuScore = cuScore,
					  class = class,
					  stringsAsFactors = FALSE))
}
## Get the features for each non-operon pair
select.nops <- function(genesANDoperons, transcCDSs, transcIGRs.pos, transcIGRs.neg, POSSs, POESs, wseq, qMaxStartTransc = 0.75, qMaxEndTransc = 0.75) {
	cntNOPs <- 1
	nameG1      <- vector(mode = "character")
	nameG2      <- vector(mode = "character")
	refOp1		<- vector(mode = "character")
	refOp2		<- vector(mode = "character")
	diffExpr    <- vector(mode = "numeric")    
	lengthIGR   <- vector(mode = "integer")
	cuScore     <- vector(mode = "numeric")  
	exprIGR     <- vector(mode = "numeric")
	class       <- vector(mode = "character")
	pos.str.oss.ids <- which(POSSs$strand == '+')
	neg.str.oss.ids <- which(POSSs$strand == '-')
	maxStartTransc <- c(quantile(POSSs[pos.str.oss.ids,]$x, qMaxStartTransc), quantile(POSSs[neg.str.oss.ids,]$y, qMaxStartTransc))
	print(paste(" - maxStartTransc:",maxStartTransc,sep=""))
	pos.str.oes.ids <- which(POESs$strand == '+')
	neg.str.oes.ids <- which(POESs$strand == '-')
	maxEndTransc <- c(quantile(POESs[pos.str.oes.ids,]$y, qMaxEndTransc), quantile(POESs[neg.str.oes.ids,]$x, qMaxEndTransc))
	print(paste(" - maxEndTransc:",maxEndTransc,sep=""))
	for(i in 1:nrow(transcIGRs.pos)) {
		gene1 <- transcIGRs.pos$startLocusTag[i]
		gene2 <- transcIGRs.pos$endLocusTag[i]
		g1 <- genesANDoperons[which(rownames(genesANDoperons) == gene1),]
		g2 <- genesANDoperons[which(rownames(genesANDoperons) == gene2),]
		test <- FALSE
		if(length(which(rownames(POSSs) == gene2)) > 0) {
			id_poss <- which(rownames(POSSs) == gene2)
			if(POSSs$x[id_poss] < maxStartTransc[1]) test <- TRUE
		}
		if(length(which(rownames(POESs) == gene1)) > 0) {
			id_poes <- which(rownames(POESs) == gene1)
			if(POESs$y[id_poes] < maxEndTransc[1]) test <- TRUE
		}
		if(test == TRUE) {
			geneSeq1 = wseq[g1$start:g1$end]
			geneSeq2 = wseq[g2$start:g2$end]
			rscu1 <- uco(geneSeq1, index = "rscu")
			rscu2 <- uco(geneSeq2, index = "rscu")
			cuScore[cntNOPs] <- sum(rscu1 * rscu2, na.rm = TRUE)
			id_IGR   <- which(transcIGRs.pos$startLocusTag == gene1)
			lengthIGR[cntNOPs] <- transcIGRs.pos$length[id_IGR]
			exprIGR[cntNOPs]   <- transcIGRs.pos$expr[id_IGR]
			id_CDS  <- which(rownames(transcCDSs) == gene1)
			diffExpr[cntNOPs] <- round(abs(transcCDSs$expr[id_CDS] - transcCDSs$expr[id_CDS+1]),digits = 4)
			nameG1[cntNOPs]	  <- gene1
			nameG2[cntNOPs]	  <- gene2
			refOp1[cntNOPs]	  <- g1$operonID
			refOp2[cntNOPs]   <- g2$operonID
			class[cntNOPs]	  <- "NOP"
			cntNOPs <- cntNOPs + 1
		}
	}
	for(i in 1:nrow(transcIGRs.neg)) {
		gene1 <- transcIGRs.neg$startLocusTag[i]
		gene2 <- transcIGRs.neg$endLocusTag[i]
		g1 <- genesANDoperons[which(rownames(genesANDoperons) == gene1),]
		g2 <- genesANDoperons[which(rownames(genesANDoperons) == gene2),]
		test <- FALSE
		if(length(which(rownames(POSSs) == gene1)) > 0) {
			id_poss <- which(rownames(POSSs) == gene1)
			if(POSSs$y[id_poss] < maxStartTransc[2]) test <- TRUE
		}
		if(length(which(rownames(POESs) == gene2)) > 0) {
			id_poes <- which(rownames(POESs) == gene2)
			if(POESs$x[id_poes] < maxEndTransc[2]) test <- TRUE
		}
		if(test == TRUE) {
			geneSeq1 = wseq[g1$start:g1$end]
			geneSeq2 = wseq[g2$start:g2$end]
			rscu1 <- uco(geneSeq1, index = "rscu")
			rscu2 <- uco(geneSeq2, index = "rscu")
			cuScore[cntNOPs] <- sum(rscu1 * rscu2, na.rm = TRUE)
			id_IGR   <- which(transcIGRs.neg$startLocusTag == gene1)
			lengthIGR[cntNOPs] <- transcIGRs.neg$length[id_IGR]
			exprIGR[cntNOPs]   <- transcIGRs.neg$expr[id_IGR]
			id_CDS  <- which(rownames(transcCDSs) == gene1)
			diffExpr[cntNOPs] <- round(abs(transcCDSs$expr[id_CDS] - transcCDSs$expr[id_CDS+1]),digits = 4)
			nameG1[cntNOPs]	  <- gene1
			nameG2[cntNOPs]	  <- gene2
			refOp1[cntNOPs]	  <- g1$operonID
			refOp2[cntNOPs]   <- g2$operonID
			class[cntNOPs]	  <- "NOP"
			cntNOPs <- cntNOPs + 1
		}
	}	
	cat("nameG1:",length(nameG1),", nameG2:",length(nameG2),", diffExpr:",length(diffExpr),", lengthIGR:",length(lengthIGR),", cuScore:",length(cuScore),"\n")
	return(data.frame(G1 = nameG1, 
	                  G2 = nameG2, 
					  refOp1 = refOp1,
					  refOp2 = refOp2,
					  diffExpr = diffExpr,  
					  exprIGR = exprIGR,  
					  lengthIGR = lengthIGR,
					  cuScore = cuScore,
					  class = class,
					  stringsAsFactors = FALSE))
}
## Select gene pairs with an "operon status" to (re)define
select.gps  <- function(OPs, NOPs, genesANDoperons, transcCDSs, transcIGRs.pos, transcIGRs.neg, qMinExprCDS = 0.1, qMinExprIGR = 0.25, maxLenIGR = 150, wseq) {
	cnt <- 1
	nameG1    <- vector(mode = "character")
	nameG2    <- vector(mode = "character")
	refOp1    <- vector(mode = "character")
	refOp2	  <- vector(mode = "character")
	diffExpr  <- vector(mode = "numeric")    
	lengthIGR <- vector(mode = "integer")
	cuScore   <- vector(mode = "numeric") 
	exprIGR   <- vector(mode = "numeric")
	class     <- vector(mode = "character")
	minExprCDS <- quantile(transcCDSs$expr, qMinExprCDS)
	#maxLenIGR  <- quantile(OPs$lengthIGR, qMaxLenIGR)
	minExprIGR.pos <- quantile(transcIGRs.pos$expr, qMinExprIGR)
	minExprIGR.neg <- quantile(transcIGRs.neg$expr, qMinExprIGR)
	print(paste(" - minExprCDS:",minExprCDS,sep=""))
	print(quantile(transcCDSs$expr))
	print(paste(" - maxLenIGR:",maxLenIGR,sep=""))
	print(quantile(OPs$lengthIGR))
	print(paste(" - minExprIGR.pos:",minExprIGR.pos,sep=""))
	print(quantile(transcIGRs.pos$expr))
	print(paste(" - minExprIGR.neg:",minExprIGR.neg,sep=""))
	print(quantile(transcIGRs.neg$expr))
	for(i in 1:nrow(transcIGRs.pos)) {
		g1 <- transcIGRs.pos$startLocusTag[i]
		g2 <- transcIGRs.pos$endLocusTag[i]
		if(length(which(rownames(genesANDoperons) == g1)) == 0 | length(which(rownames(genesANDoperons) == g2)) == 0) next;
		gene1 <- genesANDoperons[which(rownames(genesANDoperons) == g1),]
		gene2 <- genesANDoperons[which(rownames(genesANDoperons) == g2),]
		testOpDOOR <- (is.na(gene1$operonID) & !is.na(gene2$operonID)) | (!is.na(gene1$operonID) & is.na(gene2$operonID)) | (is.na(gene1$operonID) & is.na(gene2$operonID))
     	test_transcActivity_g1 <- transcCDSs[rownames(gene1),]$expr > minExprCDS
		test_transcActivity_g2 <- transcCDSs[rownames(gene2),]$expr > minExprCDS
		test_transcIGR <- transcIGRs.pos$expr[i] > minExprIGR.pos
		test_lenIGR  <- transcIGRs.pos$length[i] < maxLenIGR
		test_confOP  <- !(rownames(gene1) %in% OPs$G1) & !(rownames(gene2) %in% OPs$G2)
		test_confNOP <- !(rownames(gene1) %in% NOPs$G1) & !(rownames(gene2) %in% NOPs$G2)
		# print(paste(test_confOP, test_confNOP, testOpDOOR, test_transcActivity_g1, test_transcActivity_g2, test_transcIGR))
		if(test_confOP == TRUE & test_confNOP == TRUE & testOpDOOR == TRUE & test_transcActivity_g1 == TRUE & test_transcActivity_g2 == TRUE & test_transcIGR == TRUE & test_lenIGR == TRUE) {
			geneSeq1 = wseq[gene1$start:gene1$end]
			geneSeq2 = wseq[gene2$start:gene2$end]
			rscu1 <- uco(geneSeq1, index = "rscu")
			rscu2 <- uco(geneSeq2, index = "rscu")
			cuScore[cnt] <- sum(rscu1 * rscu2, na.rm = TRUE)
			lengthIGR[cnt] <- transcIGRs.pos$length[i]
			exprIGR[cnt]   <- transcIGRs.pos$expr[i]
			id_CDS  <- which(rownames(transcCDSs) == rownames(gene1))
			diffExpr[cnt]  <- round(abs(transcCDSs$expr[id_CDS] - transcCDSs$expr[id_CDS+1]),digits = 4)
			nameG1[cnt]	   <- rownames(gene1)
			nameG2[cnt]	   <- rownames(gene2)
			refOp1[cnt]	   <- gene1$operonID
			refOp2[cnt]    <- gene2$operonID
			class[cnt]	   <-  "Und"
			cnt <- cnt + 1
		}
	}	
	for(i in 1:nrow(transcIGRs.neg)) {
		g1 <- transcIGRs.neg$startLocusTag[i]
		g2 <- transcIGRs.neg$endLocusTag[i]
		if(length(which(rownames(genesANDoperons) == g1)) == 0 | length(which(rownames(genesANDoperons) == g2)) == 0) next;
		gene1 <- genesANDoperons[which(rownames(genesANDoperons) == g1),]
		gene2 <- genesANDoperons[which(rownames(genesANDoperons) == g2),]
		testOpDOOR <- (is.na(gene1$operonID) & !is.na(gene2$operonID)) | (!is.na(gene1$operonID) & is.na(gene2$operonID)) | (is.na(gene1$operonID) & is.na(gene2$operonID))
     	test_transcActivity_g1 <- transcCDSs[rownames(gene1),]$expr > minExprCDS
		test_transcActivity_g2 <- transcCDSs[rownames(gene2),]$expr > minExprCDS
		test_transcIGR <- transcIGRs.neg$expr[i] > minExprIGR.neg
		test_lenIGR  <- transcIGRs.neg$length[i] < maxLenIGR
		test_confOP  <- !(rownames(gene1) %in% OPs$G1) & !(rownames(gene2) %in% OPs$G2)
		test_confNOP <- !(rownames(gene1) %in% NOPs$G1) & !(rownames(gene2) %in% NOPs$G2)
		# print(paste(test_confOP, test_confNOP, testOpDOOR, test_transcActivity_g1, test_transcActivity_g2, test_transcIGR))
		if(test_confOP == TRUE & test_confNOP == TRUE & testOpDOOR == TRUE & test_transcActivity_g1 == TRUE & test_transcActivity_g2 == TRUE & test_transcIGR == TRUE & test_lenIGR == TRUE) {
			geneSeq1 = wseq[gene1$start:gene1$end]
			geneSeq2 = wseq[gene2$start:gene2$end]
			rscu1 <- uco(geneSeq1, index = "rscu")
			rscu2 <- uco(geneSeq2, index = "rscu")
			cuScore[cnt] <- sum(rscu1 * rscu2, na.rm = TRUE)
			id_IGR   <- which(transcIGRs.neg$startLocusTag == rownames(gene1))
			lengthIGR[cnt] <- transcIGRs.neg$length[id_IGR]
			exprIGR[cnt]   <- transcIGRs.neg$expr[id_IGR]
			id_CDS  <- which(rownames(transcCDSs) == rownames(gene1))
			diffExpr[cnt]  <- round(abs(transcCDSs$expr[id_CDS] - transcCDSs$expr[id_CDS+1]),digits = 4)
			nameG1[cnt]	   <- rownames(gene1)
			nameG2[cnt]	   <- rownames(gene2)
			refOp1[cnt]	   <- gene1$operonID
			refOp2[cnt]    <- gene2$operonID
			class[cnt]	   <-  "Und"
			cnt <- cnt + 1	
		}
	}	
	cat("nameG1:",length(nameG1),", nameG2:",length(nameG2),", diffExpr:",length(diffExpr),", lengthIGR:",length(lengthIGR),", cuScore:",length(cuScore),"\n")
	return(data.frame(G1 = nameG1, 
	                  G2 = nameG2, 
					  refOp1 = refOp1,
					  refOp2 = refOp2,
					  diffExpr = diffExpr,  
					  exprIGR = exprIGR,  
					  lengthIGR = lengthIGR,
					  cuScore = cuScore,
					  class = class,
					  stringsAsFactors = FALSE))
}
## Select gene pairs belong to DOOR database
select.ops.indoor  <- function(genesANDoperons, transcCDSs, transcIGRs.pos, transcIGRs.neg, wseq) {
	cnt <- 1
	nameG1    <- vector(mode = "character")
	nameG2    <- vector(mode = "character")
	refOp     <- vector(mode = "character")
	diffExpr  <- vector(mode = "numeric")    
	lengthIGR <- vector(mode = "integer")
	cuScore   <- vector(mode = "numeric") 
	exprIGR   <- vector(mode = "numeric")
	class     <- vector(mode = "character")
	for(i in 1:nrow(transcIGRs.pos)) {
		g1 <- transcIGRs.pos$startLocusTag[i]
		g2 <- transcIGRs.pos$endLocusTag[i]
		gene1 <- genesANDoperons[which(rownames(genesANDoperons) == g1),]
		gene2 <- genesANDoperons[which(rownames(genesANDoperons) == g2),]
		# print(paste(test_confOP, test_confNOP, testOpDOOR, test_transcActivity_g1, test_transcActivity_g2, test_transcIGR))
		if(!is.na(gene1$operonID) & !is.na(gene2$operonID) & (gene1$operonID == gene2$operonID)) {
			geneSeq1 = wseq[gene1$start:gene1$end]
			geneSeq2 = wseq[gene2$start:gene2$end]
			rscu1 <- uco(geneSeq1, index = "rscu")
			rscu2 <- uco(geneSeq2, index = "rscu")
			cuScore[cnt] <- sum(rscu1 * rscu2, na.rm = TRUE)
			lengthIGR[cnt] <- transcIGRs.pos$length[i]
			exprIGR[cnt]   <- transcIGRs.pos$expr[i]
			id_CDS  <- which(rownames(transcCDSs) == rownames(gene1))
			diffExpr[cnt]  <- round(abs(transcCDSs$expr[id_CDS] - transcCDSs$expr[id_CDS+1]),digits = 4)
			nameG1[cnt]	   <- rownames(gene1)
			nameG2[cnt]	   <- rownames(gene2)
			refOp[cnt]	   <- gene1$operonID
			class[cnt]	   <-  "Und"
			cnt <- cnt + 1
		}
	}	
	for(i in 1:nrow(transcIGRs.neg)) {
		g1 <- transcIGRs.neg$startLocusTag[i]
		g2 <- transcIGRs.neg$endLocusTag[i]
		gene1 <- genesANDoperons[which(rownames(genesANDoperons) == g1),]
		gene2 <- genesANDoperons[which(rownames(genesANDoperons) == g2),]
		if(!is.na(gene1$operonID) & !is.na(gene2$operonID) & (gene1$operonID == gene2$operonID)) {
			geneSeq1 = wseq[gene1$start:gene1$end]
			geneSeq2 = wseq[gene2$start:gene2$end]
			rscu1 <- uco(geneSeq1, index = "rscu")
			rscu2 <- uco(geneSeq2, index = "rscu")
			cuScore[cnt] <- sum(rscu1 * rscu2, na.rm = TRUE)
			id_IGR   <- which(transcIGRs.neg$startLocusTag == rownames(gene1))
			lengthIGR[cnt] <- transcIGRs.neg$length[id_IGR]
			exprIGR[cnt]   <- transcIGRs.neg$expr[id_IGR]
			id_CDS  <- which(rownames(transcCDSs) == rownames(gene1))
			diffExpr[cnt]  <- round(abs(transcCDSs$expr[id_CDS] - transcCDSs$expr[id_CDS+1]),digits = 4)
			nameG1[cnt]	   <- rownames(gene1)
			nameG2[cnt]	   <- rownames(gene2)
			refOp[cnt]	   <- gene1$operonID
			class[cnt]	   <-  "Und"
			cnt <- cnt + 1	
		}
	}	
	cat("nameG1:",length(nameG1),", nameG2:",length(nameG2),", diffExpr:",length(diffExpr),", lengthIGR:",length(lengthIGR),", cuScore:",length(cuScore),"\n")
	return(data.frame(G1 = nameG1, 
	                  G2 = nameG2, 
					  refOp = refOp,
					  diffExpr = diffExpr,  
					  exprIGR = exprIGR,  
					  lengthIGR = lengthIGR,
					  cuScore = cuScore,
					  class = class,
					  stringsAsFactors = FALSE))
}


## ----------------------------------------------------------------------------------------------------------------- CLASSIFICATION

## Boxplots - fetaure val. dist.
show.feat.bps <- function(data) {
	d <- dim(data)
	cnames <- colnames(data)
	lev <- levels(data[,d[2]])
	print(lev)
	idA <- which(data[,d[2]] == lev[1])
	idB <- which(data[,d[2]] == lev[2])
	par(mfrow=c(1,4))  
	boxplot(data[idA,3],data[idB,3], xlab = cnames[3], main = paste(lev[1],"-",lev[2]), outline = FALSE) 
	boxplot(data[idA,4],data[idB,4], xlab = cnames[4], main = paste(lev[1],"-",lev[2]), outline = FALSE) 
	boxplot(data[idA,5],data[idB,5], xlab = cnames[5], main = paste(lev[1],"-",lev[2]), outline = FALSE) 
	boxplot(data[idA,6],data[idB,6], xlab = cnames[6], main = paste(lev[1],"-",lev[2]), outline = FALSE) 
}
## Build the dataset of OP and NOPs for the training/validation or prediction step
pre.processing <- function(OPs, NOPs, POPs, DOORs) {
	data <- rbind(OPs[,-3], NOPs[,c(-3,-4)])
	data$class <- factor(data$class)
	x11(); show.feat.bps(data)
	# normalize data
	d <- dim(data)
	cnames  <- colnames(data)
	g1 <- data[,1]
	g2 <- data[,2]
	classes <- data[,d[2]]
	data    <- as.matrix(data[,-c(1,2,d[2])])
	zdata   <- scale(data)
	zdata   <- as.data.frame(zdata)
	rnames <- paste(g1,g2,sep="-")
	idr <- which(duplicated(rnames)==TRUE)
	zdata$class <- factor(classes) 
	if(length(idr) > 0)
		dataset <- data.frame(zdata$diffExpr[-idr], zdata$exprIGR[-idr], zdata$lengthIGR[-idr], zdata$cuScore[-idr], zdata$class[-idr], stringsAsFactors = FALSE, row.names=rnames[-idr])
	else
		dataset <- data.frame(zdata$diffExpr, zdata$exprIGR, zdata$lengthIGR, zdata$cuScore, zdata$class, stringsAsFactors = FALSE, row.names=rnames)
	colnames(dataset) <- c("diffExpr", "exprIGR", "lengthIGR", "cuScore", "class")
	# normalize data.p
	data.p <- POPs[,c(-3,-4)]
	data.p$class <- factor(data.p$class)
	d <- dim(data.p)
	cnames  <- colnames(data.p)
	g1 <- data.p[,1]
	g2 <- data.p[,2]
	classes <- data.p[,d[2]]
	data.p  <- as.matrix(data.p[,-c(1,2,d[2])])
	zdata.p <- scale(data.p)
	zdata.p <- as.data.frame(zdata.p)
	rnames <- paste(g1,g2,sep="-")
	zdata.p$class <- factor(classes)
	dataset.2 <- data.frame(zdata.p$diffExpr, zdata.p$exprIGR, zdata.p$lengthIGR, zdata.p$cuScore, zdata.p$class, stringsAsFactors = FALSE, row.names=rnames)
	colnames(dataset.2) <- c("diffExpr", "exprIGR", "lengthIGR", "cuScore", "class")
	# normalize doors
	data.d <- DOORs[,-3]
	data.d$class <- factor(data.d$class)
	d <- dim(data.d)
	cnames  <- colnames(data.d)
	g1 <- data.d[,1]
	g2 <- data.d[,2]
	classes <- data.d[,d[2]]
	data.d  <- as.matrix(data.d[,-c(1,2,d[2])])
	zdata.d <- scale(data.d)
	zdata.d <- as.data.frame(zdata.d)
	rnames <- paste(g1,g2,sep="-")
	zdata.d$class <- factor(classes)
	dataset.3 <- data.frame(zdata.d$diffExpr, zdata.d$exprIGR, zdata.d$lengthIGR, zdata.d$cuScore, zdata.d$class, stringsAsFactors = FALSE, row.names=rnames)
	colnames(dataset.3) <- c("diffExpr", "exprIGR", "lengthIGR", "cuScore", "class")
	return(list(dat.tvt = dataset, dat.pred = dataset.2, dat.door = dataset.3))
} 
## Train and validate the classification models
training.validation.and.testing.cls <- function(dataset, run = 10, dir = "C:/Users/Vittorio/Desktop/") {
	mod <- c("mlpe", "randomforest", "svm")
	H = holdout(dataset$class, ratio=0.7, internal=TRUE)  ## H$tr
	L = vector("list",3)
	## MLPE
	L[[1]] = mining(class~.,dataset[H$tr,], Runs=run, method=c("kfold",5), model=mod[1], search="heuristic5", mpar=c(NA,NA,"kfold",3,"AUC"))
	## Random Forest 
	L[[2]] = mining(class~.,dataset[H$tr,], Runs=run, model=mod[2], mpar=c("kfold",3,"AUC"))
	## SVM  
	L[[3]] = mining(class~.,dataset[H$tr,], Runs=run, method=c("kfold",5), model=mod[3], search="heuristic5", mpar=c(NA,NA,"kfold",3,"AUC"))
	print("VALIDATION STEP (1):")
	accs.tv <- matrix(nrow = run, ncol = 3)
	colnames(accs.tv) <- c("NN","RF","SVM")
	aucs.tv <- matrix(nrow = run, ncol = 3)
	colnames(aucs.tv) <- c("NN","RF","SVM")
	for(i in 1:3) {
		print("ACC*")
		vec_ACCs <- mmetric(L[[i]],metric="ACC")
		accs.tv[,i] <- vec_ACCs[,1] / 100
		print(accs.tv[,i])
		print(mean(accs.tv[,i]))
		print(sd(accs.tv[,i]))
		vec_AUCs <- mmetric(L[[i]],metric="AUC")
		aucs.tv[,i] <- vec_AUCs[,1]
		print(aucs.tv[,i])
		print(mean(aucs.tv[,i]))
		print(sd(aucs.tv[,i]))
		## ALL
		#conf <- mmetric(L[[i]],metric="CONF")
		#print(conf)
		#print(paste("TPR:", conf[2,2]/(conf[2,1] + conf[2,2])))  	    ## TP/(TP + FN)
		#print(paste("Precision:",conf[2,2]/(conf[1,2] + conf[2,2])))    ## TP/(TP + FP)
		#print(paste("FPR:",conf[1,2]/(conf[2,1] + conf[1,2])))			## FP/(FP + TN)
		#print(paste("ACC:",(conf[1,1]+conf[2,2])/sum(conf)))            ## (FP + FN)/(TP + FN + TN + FP)
		#print(paste("ER:",(conf[1,2]+conf[2,1])/sum(conf)))				## (TP + TN)/(TP + TN + FP + FN)
	}
	## ROC curve
	x11()
	mgraph(L, graph="ROC", baseline=TRUE, Grid=10, leg=c(paste("NN"," <AUC=",round(mean(aucs.tv[,1]),4),">",sep=""),paste("RF"," <AUC=",round(mean(aucs.tv[,2]),4),">",sep=""),paste("SVM"," <AUC=",round(mean(aucs.tv[,3]),4),">",sep="")), main=paste(""), intbar = FALSE) ## , PDF = paste(dir,"roc_",t,sep="" , intbar = FALSE
	TR = vector("list",3)
	TR[[1]] = fit(class~., dataset[H$tr,], model="mlpe", search="heuristic5", mpar=c(NA,NA,"kfold",3,"AUC")) ## MLPE
	TR[[2]] = fit(class~., dataset[H$tr,], model="randomforest", mpar=c("kfold",3,"AUC")) ## Random Forest
	TR[[3]] = fit(class~., dataset[H$tr,], model="svm", search="heuristic5", mpar=c(NA,NA,"kfold",3,"AUC")) ## SVM
	## Measure input importance (including sensitivity analysis) given a supervised data_tr mining model.
	#IMP = vector("list",3)
	#IMP[[1]] = Importance(TR[[1]], dataset[H$tr,],method="sens",measure="variance")
	#IMP[[2]] = Importance(TR[[2]], dataset[H$tr,],method="randomForest",measure="variance")
	#IMP[[3]] = Importance(TR[[3]], dataset[H$tr,],method="sens",measure="variance")
	# Plot IMP plot 
	#x11(); par(mfrow = c(1,3))
	#mgraph(list(runs=1,sen=t(IMP[[1]]$imp),sresponses=IMP[[1]]$sresponses),graph="IMP",leg=names(dataset[H$tr,]), axis=1, col="lightgray",Grid=10, main="MLPE")
	#mgraph(list(runs=1,sen=t(IMP[[2]]$imp),sresponses=IMP[[2]]$sresponses),graph="IMP",leg=names(dataset[H$tr,]), axis=1, col="lightgray",Grid=10, main="RF")
	#mgraph(list(runs=1,sen=t(IMP[[3]]$imp),sresponses=IMP[[3]]$sresponses),graph="IMP",leg=names(dataset[H$tr,]), axis=1, col="lightgray",Grid=10, main="SVM")
	PR = vector("list",3)
	PR[[1]] = predict(TR[[1]], dataset[H$ts,]) ## MLPE
	PR[[2]] = predict(TR[[2]], dataset[H$ts,]) ## Random Forest
	PR[[3]] = predict(TR[[3]], dataset[H$ts,]) ## SVM
	result <- data.frame(ts=dataset[H$ts,]$class,nn=PR[[1]],rf=PR[[2]],svm=PR[[3]])
	print(colnames(result))
	print("VALIDATION STEP (2):")
	AUC = vector("list",3)
	AUC[[1]] <- mmetric(result$ts, result[,c(2,3)],metric="AUC")
	AUC[[2]] <- mmetric(result$ts, result[,c(4,5)],metric="AUC")
	AUC[[3]] <- mmetric(result$ts, result[,c(6,7)],metric="AUC")
	ACC = vector("list",3)
	ACC[[1]] <- mmetric(result$ts, result[,c(2,3)],metric="ACC")
	ACC[[2]] <- mmetric(result$ts, result[,c(4,5)],metric="ACC")
	ACC[[3]] <- mmetric(result$ts, result[,c(6,7)],metric="ACC")
	accs.ts <- c(0,0,0)
	aucs.ts <- c(0,0,0)
	for(i in 1:3) {
	    print(paste("AUC(test-set):",AUC[[i]]))
		aucs.ts <- AUC[[i]]
		print(paste("ACC(test-set):",ACC[[i]]))
		accs.ts <- ACC[[i]]
	}
	return(list(mlpe=TR[[1]], rf=TR[[2]], svm=TR[[3]], accs.tv=accs.tv, aucs.tv=aucs.tv, accs.ts=accs.ts, aucs.ts=aucs.ts))
}

test.diff.data <- function(models, dataset1, dataset2, run = 10) {
	accs.1 <- matrix(nrow=run, ncol=3)
	accs.2 <- matrix(nrow=run, ncol=3)
	for(i in 1:run) {
		H1 = holdout(dataset1$class, ratio=0.7, internal=TRUE)  ## H$tr
		PR1 = vector("list",3)
		PR1[[1]] = predict(models$mlpe, dataset1[H1$tr,]) ## MLPE
		PR1[[2]] = predict(models$rf, dataset1[H1$tr,])   ## Random Forest
		PR1[[3]] = predict(models$svm, dataset1[H1$tr,])  ## SVM
		result1 <- data.frame(ts=dataset1[H1$tr,]$class,nn=PR1[[1]],rf=PR1[[2]],svm=PR1[[3]])
		ACC1 = vector("list",3)
		ACC1[[1]] <- mmetric(result1$ts, result1[,c(2,3)],metric="ACC")
		ACC1[[2]] <- mmetric(result1$ts, result1[,c(4,5)],metric="ACC")
		ACC1[[3]] <- mmetric(result1$ts, result1[,c(6,7)],metric="ACC")
		#print("Same data..")
		for(j in 1:3) {
			#print(paste("ACC(test-set):",ACC1[[j]]))
			accs.1[i,j] <- ACC1[[j]]/100
		}
		H2 = holdout(dataset2$class, ratio=0.7, internal=TRUE)  ## H$tr
		PR2 = vector("list",3)
		PR2[[1]] = predict(models$mlpe, dataset2[H2$tr,]) ## MLPE
		PR2[[2]] = predict(models$rf, dataset2[H2$tr,])   ## Random Forest
		PR2[[3]] = predict(models$svm, dataset2[H2$tr,])  ## SVM
		result2 <- data.frame(ts=dataset2[H2$tr,]$class,nn=PR2[[1]],rf=PR2[[2]],svm=PR2[[3]])
		ACC2 = vector("list",3)
		ACC2[[1]] <- mmetric(result2$ts, result2[,c(2,3)],metric="ACC")
		ACC2[[2]] <- mmetric(result2$ts, result2[,c(4,5)],metric="ACC")
		ACC2[[3]] <- mmetric(result2$ts, result2[,c(6,7)],metric="ACC")
		#print("Different data..")
		for(j in 1:3) {
			#print(paste("ACC(test-set):",ACC2[[j]]))
			accs.2[i,j] <- ACC2[[j]]/100
		}
	}
	# t.test
	print("T-test:")
	for(j in 1:3) {
		res.t <- t.test(accs.1[,j],accs.2[,j], alternative="greater")
		print(res.t$p.value)
		res.w <- wilcox.test(accs.1[,j],accs.2[,j], alternative="greater")
		print(res.w$p.value)
	}
	return(list(accs.sd=accs.1, accs.dd=accs.2))
}

## Redefine the operon status of those operons excluded from the training/validation and testing process
predict.operon.status <- function(models, genesANDoperons, pops, cutProbOP = 0.85) {
	PR = vector("list",3)
	PR[[1]] = predict(models$mlpe, pops) ## MLPE
	PR[[2]] = predict(models$rf, pops)   ## RF
	PR[[3]] = predict(models$svm, pops)  ## SVM
	pred.ops <- data.frame(nn=ifelse(PR[[1]][,2]>cutProbOP,1,0),rf=ifelse(PR[[2]][,2]>cutProbOP,1,0) ,svm=ifelse(PR[[3]][,2]>cutProbOP,1,0))
	consensus <- vector(mode="integer", length=nrow(pred.ops))
	for(i in 1:nrow(pred.ops)) {
		if(sum(pred.ops[i,]) > 1) consensus[i] <- 1
		else consensus[i] <- 0
	} 
	pred.ops$cons <- consensus
	print(sum(ifelse(pred.ops$cons == 1,1,0)))
	opID1 <- vector(mode="character", length=nrow(pred.ops))
	opID2 <- vector(mode="character", length=nrow(pred.ops))
	prodName1 <- vector(mode="character", length=nrow(pred.ops))
	prodName2 <- vector(mode="character", length=nrow(pred.ops))
	strand <- vector(mode="character", length=nrow(pred.ops))
	for(i in 1:nrow(pred.ops)) {
		name <- rownames(pred.ops)[i]
		p2 <- gregexpr(pattern = "-", text = name)[[1]][1]
		g1 <- substr(name, 0, p2-1)
		g2 <- substr(name, p2+1, nchar(name))
		id1 <- which(rownames(genesANDoperons) == g1)
		id2 <- which(rownames(genesANDoperons) == g2)
		opID1[i] <- genesANDoperons$operonID[id1]
		opID2[i] <- genesANDoperons$operonID[id2]
		prodName1[i] <- genesANDoperons$productName[id1]
		prodName2[i] <- genesANDoperons$productName[id2]
		strand[i] <- paste(genesANDoperons$strand[id1],genesANDoperons$strand[id2],sep="")
	}
	pred.ops$opID1 <- opID1
	pred.ops$opID2 <- opID2
	pred.ops$prodName1 <- prodName1
	pred.ops$prodName2 <- prodName2
	pred.ops$strand <- strand
	return(pred.ops)
}
