# Supplementary material for: Transcriptome dynamics-based operon prediction in prokaryotes
Source: BMC Bioinformatics. 2014 May 16;15:145. doi: 10.1186/1471-2105-15-145 (PMC4235196; doi:10.1186/1471-2105-15-145)
Supplement: Additional file 1 — Zip-file containing the R-based pipeline that implements the proposed method and some example scripts that show how to use it. [file 1471-2105-15-145-S1.zip › pipe_op_pred_ECk12.R]

## Set working dir
dir <- 'C:/Users/Administrator/Desktop/OperonPredictions/EC-K12-MG1655/'
# dir.cdf <- '/Users/vittoriofortino/VittorioPublic/RNA-seq-data/EC-K12-MG1655/'
dir.cdf <- 'C:/Users/Administrator/Desktop/OperonPredictions/EC-K12-MG1655/cov.depth/'
source("C:/Users/Administrator/Desktop/OperonPredictions/OpPred/Code/basic_pipeline_genCondOpMaps.R") 

## Read cov depth files (rm(list = ls()))
cd.fwd.wtLBpMG.1 <- read.delim(paste(dir.cdf,"SRR794833-GSM1104387.plus.coverage",sep=""),  row.names=2, stringsAsFactors=FALSE, header=FALSE)
cd.rev.wtLBpMG.1 <- read.delim(paste(dir.cdf,"SRR794833-GSM1104387.minus.coverage",sep=""), row.names=2, stringsAsFactors=FALSE, header=FALSE)
cd.wtLBpMG.1 <- data.frame(fwd = cd.fwd.wtLBpMG.1[,2], rev = cd.rev.wtLBpMG.1[,2])
cd.fwd.wtLBpMG.2 <- read.delim(paste(dir.cdf,"SRR794834-GSM1104388.plus.coverage",sep=""),  row.names=2, stringsAsFactors=FALSE, header=FALSE)
cd.rev.wtLBpMG.2 <- read.delim(paste(dir.cdf,"SRR794834-GSM1104388.minus.coverage",sep=""), row.names=2, stringsAsFactors=FALSE, header=FALSE)
cd.wtLBpMG.2 <- data.frame(fwd = cd.fwd.wtLBpMG.2[,2], rev = cd.rev.wtLBpMG.2[,2])
cd.fwd.wtLBpMG.3 <- read.delim(paste(dir.cdf,"SRR794835-GSM1104389.plus.coverage",sep=""),  row.names=2, stringsAsFactors=FALSE, header=FALSE)
cd.rev.wtLBpMG.3 <- read.delim(paste(dir.cdf,"SRR794835-GSM1104389.minus.coverage",sep=""), row.names=2, stringsAsFactors=FALSE, header=FALSE)
cd.wtLBpMG.3 <- data.frame(fwd = cd.fwd.wtLBpMG.3[,2], rev = cd.rev.wtLBpMG.3[,2])
## 
cd.wtLBpMG <- (cd.wtLBpMG.1 + cd.wtLBpMG.2 + cd.wtLBpMG.3)/3
##
cd.fwd.wtLBmMG.1 <- read.delim(paste(dir.cdf,"SRR794836-GSM1104390.plus.coverage",sep=""),  row.names=2, stringsAsFactors=FALSE, header=FALSE)
cd.rev.wtLBmMG.1 <- read.delim(paste(dir.cdf,"SRR794836-GSM1104390.minus.coverage",sep=""), row.names=2, stringsAsFactors=FALSE, header=FALSE)
cd.wtLBmMG.1 <- data.frame(fwd = cd.fwd.wtLBmMG.1[,2], rev = cd.rev.wtLBmMG.1[,2])
cd.fwd.wtLBmMG.2 <- read.delim(paste(dir.cdf,"SRR794837-GSM1104391.plus.coverage",sep=""),  row.names=2, stringsAsFactors=FALSE, header=FALSE)
cd.rev.wtLBmMG.2 <- read.delim(paste(dir.cdf,"SRR794837-GSM1104391.minus.coverage",sep=""), row.names=2, stringsAsFactors=FALSE, header=FALSE)
cd.wtLBmMG.2 <- data.frame(fwd = cd.fwd.wtLBmMG.2[,2], rev = cd.rev.wtLBmMG.2[,2])
cd.fwd.wtLBmMG.3 <- read.delim(paste(dir.cdf,"SRR794838-GSM1104392.plus.coverage",sep=""),  row.names=2, stringsAsFactors=FALSE, header=FALSE)
cd.rev.wtLBmMG.3 <- read.delim(paste(dir.cdf  ,"SRR794838-GSM1104392.minus.coverage",sep=""), row.names=2, stringsAsFactors=FALSE, header=FALSE)
cd.wtLBmMG.3 <- data.frame(fwd = cd.fwd.wtLBmMG.3[,2], rev = cd.rev.wtLBmMG.3[,2])
##
cd.wtLBmMG <- (cd.wtLBmMG.1 + cd.wtLBmMG.2 + cd.wtLBmMG.3)/3


## Read annotations
genes <- read.gff.annotations("C:/Users/Administrator/Desktop/OperonPredictions/EC-K12-MG1655/EC-k12-MG1655_gff", rn = FALSE)
# genes <- read.gff.annotations(paste(dir,"EC-k12-MG1655_gff",sep=""), rn = FALSE)
dlts  <- duplicated(genes$locusTag)
genes <- genes[-which(dlts == TRUE),]
rownames(genes) <- genes$locusTag
igrs.pos  <- get.intergenic.regions(genes, "+")
igrs.neg  <- get.intergenic.regions(genes, "-")
seq.g <- read.fasta(paste(dir,"EC-k12-MG1655.fasta",sep=""), seqtype="DNA")[[1]]
ops   <- read.door.annotations(paste(dir,"1944.opr",sep=''))
genes.and.ops <- join.genes.and.operons(genes, ops)  
not.ops <- names(table(genes.and.ops$operonID))[which(table(genes.and.ops$operonID) == 1)]
id.not.ops <- which((genes.and.ops$operonID %in% not.ops) == TRUE)
genes.and.ops$operonID[id.not.ops] <- NA
genes.and.ops.wr <- genes.and.ops[-which(regexpr("repeat_region", rownames(genes.and.ops)) != -1),]   ## without "repeat_region"

## Remove cov depth about rRNAs
ccd.wtLBpMG <- remove.cov.depth.from.aFeat(genes.and.ops, cd.wtLBpMG, feature = "rRNA")
ccd.wtLBmMG <- remove.cov.depth.from.aFeat(genes.and.ops, cd.wtLBmMG, feature = "rRNA")

## Get transc. levels
tl.cds.wtLBpMG <- comp.gene.transc.levels(genes.and.ops, ccd.wtLBpMG)                        
tl.igr.pos.wtLBpMG <- comp.igr.transc.levels(igrs.pos, ccd.wtLBpMG, tl.cds.wtLBpMG, "+");
tl.igr.neg.wtLBpMG <- comp.igr.transc.levels(igrs.neg, ccd.wtLBpMG, tl.cds.wtLBpMG, "-");
tl.cds.wtLBmMG <- comp.gene.transc.levels(genes.and.ops, ccd.wtLBmMG)                        
tl.igr.pos.wtLBmMG <- comp.igr.transc.levels(igrs.pos, ccd.wtLBmMG, tl.cds.wtLBmMG, "+");
tl.igr.neg.wtLBmMG <- comp.igr.transc.levels(igrs.neg, ccd.wtLBmMG, tl.cds.wtLBmMG, "-");

## Set the 'expr' field
tl.cds.wtLBpMG$expr     <- tl.cds.wtLBpMG$log2NormDepth
tl.igr.pos.wtLBpMG$expr <- tl.igr.pos.wtLBpMG$log2NormDepth
tl.igr.neg.wtLBpMG$expr <- tl.igr.neg.wtLBpMG$log2NormDepth
tl.cds.wtLBmMG$expr     <- tl.cds.wtLBmMG$log2NormDepth
tl.igr.pos.wtLBmMG$expr <- tl.igr.pos.wtLBmMG$log2NormDepth
tl.igr.neg.wtLBmMG$expr <- tl.igr.neg.wtLBmMG$log2NormDepth

## Get sharp inc and dec in transcription
sid.wtLBpMG <- detect.sharp.inc.and.dec.points(cd = ccd.wtLBpMG, sizeWindow = 100)
save.data.tps('C:/Users/Administrator/Desktop/OperonPredictions/EC-K12-MG1655/tps/wtLBpMG/', sid.wtLBpMG)
sid.wtLBpMG <- load.data.tps('C:/Users/Administrator/Desktop/OperonPredictions/EC-K12-MG1655/tps/wtLBpMG/')
sid.wtLBmMG <- detect.sharp.inc.and.dec.points(cd = ccd.wtLBmMG, sizeWindow = 100)
save.data.tps('C:/Users/Administrator/Desktop/OperonPredictions/EC-K12-MG1655/tps/wtLBmMG/', sid.wtLBmMG)
sid.wtLBmMG <- load.data.tps('C:/Users/Administrator/Desktop/OperonPredictions/EC-K12-MG1655/tps/wtLBmMG/')

## Get operon start and end points
osp.info.wtLBpMG <- get.operon.start.points(sid.wtLBpMG$fwd.incs, sid.wtLBpMG$rev.incs, genes.and.ops, igrs.pos, igrs.neg, tl.cds.wtLBpMG, pStart = 5, sp5u = c(5,300), qMinExprCDS = 0.25, qMaxStartTransc = 0.75) 
oep.info.wtLBpMG <- get.operon.end.points(sid.wtLBpMG$fwd.decs, sid.wtLBpMG$rev.decs, genes.and.ops, igrs.pos, igrs.neg, tl.cds.wtLBpMG, pStart = 5, sp3u = c(5,300), qMinExprCDS = 0.25, qMaxEndTransc = 0.75)
print(paste("wtLBpMG - POSSs:",nrow(osp.info.wtLBpMG$POSSs),", New POSSs:",nrow(osp.info.wtLBpMG$newPOSSs),", nc:",nrow(osp.info.wtLBpMG$ncPOSSs),sep=""))
print(paste("wtLBpMG - POESs:",nrow(oep.info.wtLBpMG$POESs),", New POESs:",nrow(oep.info.wtLBpMG$newPOESs),", nc:",nrow(oep.info.wtLBpMG$ncPOESs),sep=""))
osp.info.wtLBmMG <- get.operon.start.points(sid.wtLBmMG$fwd.incs, sid.wtLBmMG$rev.incs, genes.and.ops, igrs.pos, igrs.neg, tl.cds.wtLBmMG, pStart = 5, sp5u = c(5,300), qMinExprCDS = 0.25, qMaxStartTransc = 0.75) 
oep.info.wtLBmMG <- get.operon.end.points(sid.wtLBmMG$fwd.decs, sid.wtLBmMG$rev.decs, genes.and.ops, igrs.pos, igrs.neg, tl.cds.wtLBmMG, pStart = 5, sp3u = c(5,300), qMinExprCDS = 0.25, qMaxEndTransc = 0.75)
print(paste("wtLBmMG - POSSs:",nrow(osp.info.wtLBmMG$POSSs),", New POSSs:",nrow(osp.info.wtLBmMG$newPOSSs),", nc:",nrow(osp.info.wtLBmMG$ncPOSSs),sep=""))
print(paste("wtLBmMG - POESs:",nrow(oep.info.wtLBmMG$POESs),", New POESs:",nrow(oep.info.wtLBmMG$newPOESs),", nc:",nrow(oep.info.wtLBmMG$ncPOESs),sep=""))

## Determine the confirmed operons
conf.operons.wtLBpMG <- comp.confirmed.operons(genes.and.ops, tl.cds.wtLBpMG, tl.igr.pos.wtLBpMG, tl.igr.neg.wtLBpMG, osp.info.wtLBpMG$POSSs, oep.info.wtLBpMG$POESs, qMinExprCDS = 0.25, qMinExprIGR = 0.25)
print(paste("Number of confirmed operons in wtLBpMG: ",nrow(conf.operons.wtLBpMG),sep=""))
conf.operons.wtLBmMG <- comp.confirmed.operons(genes.and.ops, tl.cds.wtLBmMG, tl.igr.pos.wtLBmMG, tl.igr.neg.wtLBmMG, osp.info.wtLBmMG$POSSs, oep.info.wtLBmMG$POESs, qMinExprCDS = 0.25, qMinExprIGR = 0.25)
print(paste("Number of confirmed operons in wtLBmMG: ",nrow(conf.operons.wtLBmMG),sep=""))

## Determine the features for OPs and NOPs
ops.wtLBpMG  <- select.ops(conf.operons.wtLBpMG, genes.and.ops, tl.cds.wtLBpMG, tl.igr.pos.wtLBpMG, tl.igr.neg.wtLBpMG, seq.g) 
nops.wtLBpMG <- select.nops(genes.and.ops, tl.cds.wtLBpMG, tl.igr.pos.wtLBpMG, tl.igr.neg.wtLBpMG, osp.info.wtLBpMG$POSSs, oep.info.wtLBpMG$POESs, seq.g, qMaxStartTransc = 0.25, qMaxEndTransc = 0.25)
ops.wtLBmMG  <- select.ops(conf.operons.wtLBmMG, genes.and.ops, tl.cds.wtLBmMG, tl.igr.pos.wtLBmMG, tl.igr.neg.wtLBmMG, seq.g) 
nops.wtLBmMG <- select.nops(genes.and.ops, tl.cds.wtLBmMG, tl.igr.pos.wtLBmMG, tl.igr.neg.wtLBmMG, osp.info.wtLBmMG$POSSs, oep.info.wtLBmMG$POESs, seq.g, qMaxStartTransc = 0.25, qMaxEndTransc = 0.25)

## Select the gene pairs with an opeorn status to predict
gps.wtLBpMG <- select.gps(ops.wtLBpMG, nops.wtLBpMG, genes.and.ops.wr, tl.cds.wtLBpMG, tl.igr.pos.wtLBpMG, tl.igr.neg.wtLBpMG, qMinExprCDS = 0.25, qMinExprIGR = 0.25, maxLenIGR = 150, seq.g)
gps.wtLBmMG <- select.gps(ops.wtLBmMG, nops.wtLBmMG, genes.and.ops.wr, tl.cds.wtLBmMG, tl.igr.pos.wtLBmMG, tl.igr.neg.wtLBmMG, qMinExprCDS = 0.25, qMinExprIGR = 0.25, maxLenIGR = 150, seq.g)

## Select the gene pairs which are ops in DOOR
door.ops.wtLBpMG <- select.ops.indoor(genes.and.ops, tl.cds.wtLBpMG, tl.igr.pos.wtLBpMG, tl.igr.neg.wtLBpMG, seq.g)
door.ops.wtLBmMG <- select.ops.indoor(genes.and.ops, tl.cds.wtLBmMG, tl.igr.pos.wtLBmMG, tl.igr.neg.wtLBmMG, seq.g)
length(which( (ops.wtLBpMG$opRef %in% names(table(ops$operonID))) == TRUE))

## Build the classifiers
dat.wtLBpMG <- pre.processing(ops.wtLBpMG,nops.wtLBpMG,gps.wtLBpMG,door.ops.wtLBpMG) 
dat.wtLBmMG <- pre.processing(ops.wtLBmMG,nops.wtLBmMG,gps.wtLBmMG,door.ops.wtLBmMG) 

## Train and validate the classifiers
cls.wtLBpMG <- training.validation.and.testing.cls(dat.wtLBpMG$dat.tvt, run = 10, dir = "")
cls.wtLBmMG <- training.validation.and.testing.cls(dat.wtLBmMG$dat.tvt, run = 10, dir = "")

## Test on different datasets
tdd.cls.wtLBmMG <- test.diff.data(cls.wtLBmMG, dat.wtLBmMG$dat.tvt, dat.wtLBpMG$dat.tvt, run = 10)
tdd.cls.wtLBpMG <- test.diff.data(cls.wtLBpMG, dat.wtLBpMG$dat.tvt, dat.wtLBmMG$dat.tvt, run = 10)

colMeans(tdd.cls.wtLBmMG$accs.sd)
colMeans(tdd.cls.wtLBmMG$accs.dd)
colMeans(tdd.cls.wtLBpMG$accs.sd)
colMeans(tdd.cls.wtLBpMG$accs.dd)

tdd.cls.wtLBmMG.wt15mAS <- test.diff.data(cls.wtLBmMG, dat.wtLBmMG$dat.tvt, dat.wt15mAS$dat.tvt, run = 20)
tdd.cls.wtLBmMG.wt30mAS <- test.diff.data(cls.wtLBmMG, dat.wtLBmMG$dat.tvt, dat.wt30mAS$dat.tvt, run = 20)

colMeans(tdd.cls.wtLBmMG.wt15mAS$accs.sd)
colMeans(tdd.cls.wtLBmMG.wt15mAS$accs.dd)
colMeans(tdd.cls.wtLBmMG.wt30mAS$accs.sd)
colMeans(tdd.cls.wtLBmMG.wt30mAS$accs.dd)

tdd.cls.wtLBpMG.wt15mAS <- test.diff.data(cls.wtLBpMG, dat.wtLBpMG$dat.tvt, dat.wt15mAS$dat.tvt, run = 20)
tdd.cls.wtLBpMG.wt30mAS <- test.diff.data(cls.wtLBpMG, dat.wtLBpMG$dat.tvt, dat.wt30mAS$dat.tvt, run = 20)

colMeans(tdd.cls.wtLBpMG.wt15mAS$accs.sd)
colMeans(tdd.cls.wtLBpMG.wt15mAS$accs.dd)
colMeans(tdd.cls.wtLBpMG.wt30mAS$accs.sd)
colMeans(tdd.cls.wtLBpMG.wt30mAS$accs.dd)


## Predictions
pred.ops.wtLBpMG <- predict.operon.status(cls.wtLBpMG, genes.and.ops, dat.wtLBpMG$dat.pred, cutProbOP = 0.7)
pops.wtLBpMG <- pred.ops.wtLBpMG[which(pred.ops.wtLBpMG$cons == 1),c(5:9)] 
pred.wtLBpMG.door <-  union(pops.wtLBpMG$opID1[which(!is.na(pops.wtLBpMG$opID1))], pops.wtLBpMG$opID2[which(!is.na(pops.wtLBpMG$opID2))])
     
write.table(pops.wtLBpMG, file = paste(dir,"pops.wtLBpMG.txt",sep=""), quote = FALSE, sep = "\t")

pred.ops.wtLBpMG.tv <- predict.operon.status(cls.wtLBpMG, genes.and.ops, dat.wtLBpMG$dat.tv, cutProbOP = 0.7)
print(length(which(pred.ops.wtLBpMG.tv$cons == 1)))
pred.ops.wtLBpMG.do <- predict.operon.status(cls.wtLBpMG, genes.and.ops, dat.wtLBpMG$dat.door, cutProbOP = 0.7)
print(length(which(pred.ops.wtLBpMG.do$cons == 1)))
operons.confirmed.wtLBpMG <- union(pred.ops.wtLBpMG.tv$opID1[which(pred.ops.wtLBpMG.tv$cons == 1)], pred.ops.wtLBpMG.do$opID1[which(pred.ops.wtLBpMG.do$cons == 1)])
print(length(operons.confirmed.wtLBpMG))

# ----------------------------------------------------------------------------------------------------------------------------------------------------------------------------
pred.ops.wtLBmMG <- predict.operon.status(cls.wtLBmMG, genes.and.ops, dat.wtLBmMG$dat.pred, cutProbOP = 0.7)
pops.wtLBmMG <- pred.ops.wtLBmMG[which(pred.ops.wtLBmMG$cons == 1),c(5:9)] 
pred.wtLBmMG.door <-  union(pops.wtLBmMG$opID1[which(!is.na(pops.wtLBmMG$opID1))], pops.wtLBmMG$opID2[which(!is.na(pops.wtLBmMG$opID2))])
write.table(pops.wtLBmMG, file = paste(dir,"pops.wtLBmMG.txt",sep=""), quote = FALSE, sep = "\t",)
pred.ops.wtLBmMG.tv <- predict.operon.status(cls.wtLBmMG, genes.and.ops, dat.wtLBmMG$dat.tv, cutProbOP = 0.7)
print(length(which(pred.ops.wtLBmMG.tv$cons == 1)))
pred.ops.wtLBmMG.do <- predict.operon.status(cls.wtLBmMG, genes.and.ops, dat.wtLBmMG$dat.door, cutProbOP = 0.7)
print(length(which(pred.ops.wtLBmMG.do$cons == 1)))
operons.confirmed.wtLBmMG <- union(pred.ops.wtLBmMG.tv$opID1[which(pred.ops.wtLBmMG.tv$cons == 1)], pred.ops.wtLBmMG.do$opID1[which(pred.ops.wtLBmMG.do$cons == 1)])
print(length(operons.confirmed.wtLBmMG))
