# Supplementary material for: Transcriptome dynamics-based operon prediction in prokaryotes
Source: BMC Bioinformatics. 2014 May 16;15:145. doi: 10.1186/1471-2105-15-145 (PMC4235196; doi:10.1186/1471-2105-15-145)
Supplement: Additional file 1 — Zip-file containing the R-based pipeline that implements the proposed method and some example scripts that show how to use it. [file 1471-2105-15-145-S1.zip › pipe_op_pred_HS_2336.R]

## Set working dir
dir <- 'C:/Users/Administrator/Desktop/OperonPredictions/HS-2336/'
dir.cdf <- 'C:/Users/Administrator/Desktop/OperonPredictions/HS-2336/cov.depth/'
source("C:/Users/Administrator/Desktop/OperonPredictions/OpPred/Code/basic_pipeline_genCondOpMaps.R") 


## Read cov depth files (rm(list = ls()))
cov.depth <- getCoverageFromBEDfiles(paste(dir,"HS_2336.fasta",sep=""), paste(dir.cdf,"fwd_coverage.txt",sep=""), paste(dir.cdf,"rev_coverage.txt",sep=""))

## Read annotations
genes <- read.gff.annotations(paste(dir,"HS_2336_gff",sep=''))
igrs.pos <- get.intergenic.regions(genes, "+")
igrs.neg <- get.intergenic.regions(genes, "-")
seq.g    <- read.fasta(paste(dir,"HS_2336.fasta",sep=""), seqtype="DNA")[[1]]
ops      <- read.door.annotations(paste(dir,"NC_010519.opr",sep=''))
genes.and.ops <- join.genes.and.operons(genes, ops)  
not.ops <- names(table(genes.and.ops$operonID))[which(table(genes.and.ops$operonID) == 1)]
id.not.ops <- which((genes.and.ops$operonID %in% not.ops) == TRUE)
genes.and.ops$operonID[id.not.ops] <- NA

## Remove cov depth about rRNAs
ccd <- remove.cov.depth.from.aFeat(genes.and.ops, cov.depth, feature = "rRNA")
## Get transc. levels
tl.cds <- comp.gene.transc.levels(genes.and.ops, ccd)                        
tl.igr.pos <- comp.igr.transc.levels(igrs.pos, ccd, tl.cds, "+");
tl.igr.neg <- comp.igr.transc.levels(igrs.neg, ccd, tl.cds, "-");

## Set the 'expr' field
tl.cds$expr     <- tl.cds$log2NormDepth
tl.igr.pos$expr <- tl.igr.pos$log2NormDepth
tl.igr.neg$expr <- tl.igr.neg$log2NormDepth

## Get sharp inc and dec in transcription
sid <- detect.sharp.inc.and.dec.points(cd = ccd, sizeWindow = 100)
#save.data.tps('C:/Users/Administrator/Desktop/OperonPredictions/HS-2336/tps/', sid)
sid <- load.data.tps('C:/Users/Administrator/Desktop/OperonPredictions/HS-2336/tps/')

## Get operon start and end points
osp.info <- get.operon.start.points(sid$fwd.incs, sid$rev.incs, genes.and.ops, igrs.pos, igrs.neg, tl.cds, pStart = 5, sp5u = c(5,300), qMinExprCDS = 0.25, qMaxStartTransc = 0.75) 
oep.info <- get.operon.end.points(sid$fwd.decs, sid$rev.decs, genes.and.ops, igrs.pos, igrs.neg, tl.cds, pStart = 5, sp3u = c(5,300), qMinExprCDS = 0.25, qMaxEndTransc = 0.75)
print(paste("POSSs:",nrow(osp.info$POSSs),", New POSSs:",nrow(osp.info$newPOSSs),", nc:",nrow(osp.info$ncPOSSs),sep=""))
print(paste("POESs:",nrow(oep.info$POESs),", New POESs:",nrow(oep.info$newPOESs),", nc:",nrow(oep.info$ncPOESs),sep=""))

## Determine the confirmed operons
conf.operons <- comp.confirmed.operons(genes.and.ops, tl.cds, tl.igr.pos, tl.igr.neg, osp.info$POSSs, oep.info$POESs, qMinExprCDS = 0.25, qMinExprIGR = 0.25)
print(paste("Number of confirmed operons: ",nrow(conf.operons),sep=""))

## Determine the features for OPs and NOPs
ops  <- select.ops(conf.operons, genes.and.ops, tl.cds, tl.igr.pos, tl.igr.neg, seq.g) 
nops <- select.nops(genes.and.ops, tl.cds, tl.igr.pos, tl.igr.neg, osp.info$POSSs, oep.info$POESs, seq.g, qMaxStartTransc = 0.5, qMaxEndTransc = 0.5)

length(which(ops$G1 == nops$G1 & ops$G2 == nops$G2))

## Select the gene pairs with an operon status to predict
gps <- select.gps(ops, nops, genes.and.ops, tl.cds, tl.igr.pos, tl.igr.neg, qMinExprCDS = 0.25, qMinExprIGR = 0.25, maxLenIGR = 300, seq.g)

## Select the gene pairs which are ops in DOOR
door.ops <- select.ops.indoor(genes.and.ops, tl.cds, tl.igr.pos, tl.igr.neg, seq.g)

## Build the classifiers
dat <- pre.processing(ops, nops, gps, door.ops)    

## Train and validate the classifiers
cls <- training.validation.and.testing.cls(dat$dat.tvt, run = 10, dir = "")

## Predictions
pred.ops <- predict.operon.status(cls, genes.and.ops, dat$dat.pred, cutProbOP = 0.7)
pops <- pred.ops.wt15mAS[which(pred.ops.wt15mAS$cons == 1),c(5:9)] 
pred.door <- union(pops.wt15mAS$opID1[which(!is.na(pops.wt15mAS$opID1))], pops.wt15mAS$opID2[which(!is.na(pops.wt15mAS$opID2))])
print(length(pred.wt15mAS.door))     
#length(which(is.na(pops.wt15mAS$opID1) & is.na(pops.wt15mAS$opID2)))
write.table(pops.wt15mAS, file = paste(dir,"pops.wt15mAS.txt",sep=""), quote = FALSE, sep = "\t",)

pred.ops.tv <- predict.operon.status(cls, genes.and.ops, dat$dat.tv, cutProbOP = 0.7)
print(length(which(pred.ops.tv$cons == 1)))
pred.ops.do <- predict.operon.status(cls, genes.and.ops, dat$dat.door, cutProbOP = 0.7)
print(length(which(pred.ops.do$cons == 1)))
operons.confirmed <- union(pred.ops.tv$opID1[which(pred.ops.tv$cons == 1)], pred.ops.do$opID1[which(pred.ops.do$cons == 1)])
print(length(operons.confirmed))

n.cov.ops.indoor <- union(union(pred.wt15mAS.door,operons.confirmed.wt15mAS), union(pred.wt30mAS.door,operons.confirmed.wt30mAS))
print(length(n.cov.ops.indoor))  
