# Supplementary material for: Transcriptome dynamics-based operon prediction in prokaryotes
Source: BMC Bioinformatics. 2014 May 16;15:145. doi: 10.1186/1471-2105-15-145 (PMC4235196; doi:10.1186/1471-2105-15-145)
Supplement: Additional file 1 — Zip-file containing the R-based pipeline that implements the proposed method and some example scripts that show how to use it. [file 1471-2105-15-145-S1.zip › pipe_op_pred_SLT2.R]

## Set working dir
dir <- 'C:/Users/Administrator/Desktop/OperonPredictions/ST-LT2/'
dir.cdf <- 'C:/Users/Administrator/Desktop/OperonPredictions/ST-LT2/cov.depth/'
source("C:/Users/Administrator/Desktop/OperonPredictions/OpPred/Code/basic_pipeline_genCondOpMaps.R") 

## Read cov depth files (rm(list = ls()))
cd.fwd.wt15mAS <- read.delim(paste(dir.cdf,"SRR794918-GSM1104438.plus.coverage",sep=""), row.names=2, stringsAsFactors=FALSE, header=FALSE)
cd.rev.wt15mAS <- read.delim(paste(dir.cdf,"SRR794918-GSM1104438.minus.coverage",sep=""), row.names=2, stringsAsFactors=FALSE, header=FALSE)
cd.wt15mAS <- data.frame(fwd = cd.fwd.wt15mAS[,2], rev = cd.rev.wt15mAS[,2])
cd.fwd.wt30mAS <- read.delim(paste(dir.cdf,"SRR794919-GSM1104439.plus.coverage",sep=""), row.names=2, stringsAsFactors=FALSE, header=FALSE)
cd.rev.wt30mAS <- read.delim(paste(dir.cdf,"SRR794919-GSM1104439.minus.coverage",sep=""), row.names=2, stringsAsFactors=FALSE, header=FALSE)
cd.wt30mAS <- data.frame(fwd = cd.fwd.wt30mAS[,2], rev = cd.rev.wt30mAS[,2])

## Read annotations
genes <- read.gff.annotations(paste(dir,"ST-LT2_gff",sep=''))
igrs.pos <- get.intergenic.regions(genes, "+")
igrs.neg <- get.intergenic.regions(genes, "-")
seq.g    <- read.fasta(paste(dir,"ST-LT2.fasta",sep=""), seqtype="DNA")[[1]]
ops      <- read.door.annotations(paste(dir,"NC_003197.opr",sep=''))
genes.and.ops <- join.genes.and.operons(genes, ops)  
not.ops <- names(table(genes.and.ops$operonID))[which(table(genes.and.ops$operonID) == 1)]
id.not.ops <- which((genes.and.ops$operonID %in% not.ops) == TRUE)
genes.and.ops$operonID[id.not.ops] <- NA

## Remove cov depth about rRNAs
ccd.wt15mAS <- remove.cov.depth.from.aFeat(genes.and.ops, cd.wt15mAS, feature = "rRNA")
ccd.wt30mAS <- remove.cov.depth.from.aFeat(genes.and.ops, cd.wt30mAS, feature = "rRNA")
## Get transc. levels
tl.cds.wt15mAS <- comp.gene.transc.levels(genes.and.ops, ccd.wt15mAS)                        
tl.igr.pos.wt15mAS <- comp.igr.transc.levels(igrs.pos, ccd.wt15mAS, tl.cds.wt15mAS, "+");
tl.igr.neg.wt15mAS <- comp.igr.transc.levels(igrs.neg, ccd.wt15mAS, tl.cds.wt15mAS, "-");
tl.cds.wt30mAS <- comp.gene.transc.levels(genes.and.ops, ccd.wt30mAS)
tl.igr.pos.wt30mAS <- comp.igr.transc.levels(igrs.pos, ccd.wt30mAS, tl.cds.wt30mAS, "+")
tl.igr.neg.wt30mAS <- comp.igr.transc.levels(igrs.neg, ccd.wt30mAS, tl.cds.wt30mAS, "-")
## Set the 'expr' field
tl.cds.wt15mAS$expr     <- tl.cds.wt15mAS$log2NormDepth
tl.igr.pos.wt15mAS$expr <- tl.igr.pos.wt15mAS$log2NormDepth
tl.igr.neg.wt15mAS$expr <- tl.igr.neg.wt15mAS$log2NormDepth
tl.cds.wt30mAS$expr     <- tl.cds.wt30mAS$log2NormDepth
tl.igr.pos.wt30mAS$expr <- tl.igr.pos.wt30mAS$log2NormDepth
tl.igr.neg.wt30mAS$expr <- tl.igr.neg.wt30mAS$log2NormDepth

## Get sharp inc and dec in transcription
#sid.wt15mAS <- detect.sharp.inc.and.dec.points(cd = ccd.wt15mAS, sizeWindow = 100)
#save.data.tps('C:/Users/Administrator/Desktop/OperonPredictions/ST-LT2/tps/sid.wt15mAS/', sid.wt15mAS)
sid.wt15mAS <- load.data.tps('C:/Users/Administrator/Desktop/OperonPredictions/ST-LT2/tps/sid.wt15mAS/')
#sid.wt30mAS <- detect.sharp.inc.and.dec.points(cd = ccd.wt30mAS, sizeWindow = 100)
#save.data.tps('C:/Users/Administrator/Desktop/OperonPredictions/ST-LT2/tps/sid.wt30mAS/', sid.wt30mAS)
sid.wt30mAS <- load.data.tps('C:/Users/Administrator/Desktop/OperonPredictions/ST-LT2/tps/sid.wt30mAS/')

## Get operon start and end points
osp.info.wt15mAS <- get.operon.start.points(sid.wt15mAS$fwd.incs, sid.wt15mAS$rev.incs, genes.and.ops, igrs.pos, igrs.neg, tl.cds.wt15mAS, pStart = 5, sp5u = c(1,300), qMinExprCDS = 0.4, qMaxStartTransc = 0.85) 
oep.info.wt15mAS <- get.operon.end.points(sid.wt15mAS$fwd.decs, sid.wt15mAS$rev.decs, genes.and.ops, igrs.pos, igrs.neg, tl.cds.wt15mAS, pStart = 5, sp3u = c(1,300), qMinExprCDS = 0.4, qMaxEndTransc = 0.85)
print(paste("wt15mAS - POSSs:",nrow(osp.info.wt15mAS$POSSs),", New POSSs:",nrow(osp.info.wt15mAS$newPOSSs),", nc:",nrow(osp.info.wt15mAS$ncPOSSs),sep=""))
print(paste("wt15mAS - POESs:",nrow(oep.info.wt15mAS$POESs),", New POESs:",nrow(oep.info.wt15mAS$newPOESs),", nc:",nrow(oep.info.wt15mAS$ncPOESs),sep=""))
osp.info.wt30mAS <- get.operon.start.points(sid.wt30mAS$fwd.incs, sid.wt30mAS$rev.incs, genes.and.ops, igrs.pos, igrs.neg, tl.cds.wt30mAS, pStart = 5, sp5u = c(1,300), qMinExprCDS = 0.4, qMaxStartTransc = 0.85) 
oep.info.wt30mAS <- get.operon.end.points(sid.wt30mAS$fwd.decs, sid.wt30mAS$rev.decs, genes.and.ops, igrs.pos, igrs.neg, tl.cds.wt30mAS, pStart = 5, sp3u = c(1,300), qMinExprCDS = 0.4, qMaxEndTransc = 0.85)
print(paste("wt30mAS - POSSs:",nrow(osp.info.wt30mAS$POSSs),", New POSSs:",nrow(osp.info.wt30mAS$newPOSSs),", nc:",nrow(osp.info.wt30mAS$ncPOSSs),sep=""))
print(paste("wt30mAS - POESs:",nrow(oep.info.wt30mAS$POESs),", New POESs:",nrow(oep.info.wt30mAS$newPOESs),", nc:",nrow(oep.info.wt30mAS$ncPOESs),sep=""))

## Determine the confirmed operons
conf.operons.wt15mAS <- comp.confirmed.operons(genes.and.ops, tl.cds.wt15mAS, tl.igr.pos.wt15mAS, tl.igr.neg.wt15mAS, osp.info.wt15mAS$POSSs, oep.info.wt15mAS$POESs, qMinExprCDS = 0.4, qMinExprIGR = 0.4)
print(paste("Number of confirmed operons in wt15mAS: ",nrow(conf.operons.wt15mAS),sep=""))
conf.operons.wt30mAS <- comp.confirmed.operons(genes.and.ops, tl.cds.wt30mAS, tl.igr.pos.wt30mAS, tl.igr.neg.wt30mAS, osp.info.wt30mAS$POSSs, oep.info.wt30mAS$POESs, qMinExprCDS = 0.4, qMinExprIGR = 0.4)
print(paste("Number of confirmed operons in wt30mAS: ",nrow(conf.operons.wt30mAS),sep=""))

## Determine the features for OPs and NOPs
ops.wt15mAS  <- select.ops(conf.operons.wt15mAS, genes.and.ops, tl.cds.wt15mAS, tl.igr.pos.wt15mAS, tl.igr.neg.wt15mAS, seq.g) 
nops.wt15mAS <- select.nops(genes.and.ops, tl.cds.wt15mAS, tl.igr.pos.wt15mAS, tl.igr.neg.wt15mAS, osp.info.wt15mAS$POSSs, oep.info.wt15mAS$POESs, seq.g, qMaxStartTransc = 0.5, qMaxEndTransc = 0.5)
ops.wt30mAS  <- select.ops(conf.operons.wt30mAS, genes.and.ops, tl.cds.wt30mAS, tl.igr.pos.wt30mAS, tl.igr.neg.wt30mAS, seq.g) 
nops.wt30mAS <- select.nops(genes.and.ops, tl.cds.wt30mAS, tl.igr.pos.wt15mAS, tl.igr.neg.wt30mAS, osp.info.wt30mAS$POSSs, oep.info.wt30mAS$POESs, seq.g, qMaxStartTransc = 0.5, qMaxEndTransc = 0.5)

length(which(ops.wt15mAS$G1 == nops.wt15mAS$G1 & ops.wt15mAS$G2 == nops.wt15mAS$G2))

## Select the gene pairs with an operon status to predict
gps.wt15mAS <- select.gps(ops.wt15mAS, nops.wt15mAS, genes.and.ops, tl.cds.wt15mAS, tl.igr.pos.wt15mAS, tl.igr.neg.wt15mAS, qMinExprCDS = 0.4, qMinExprIGR = 0.4, maxLenIGR = 300, seq.g)
gps.wt30mAS <- select.gps(ops.wt30mAS, nops.wt30mAS, genes.and.ops, tl.cds.wt30mAS, tl.igr.pos.wt30mAS, tl.igr.neg.wt30mAS, qMinExprCDS = 0.4, qMinExprIGR = 0.4, maxLenIGR = 300, seq.g)

## Select the gene pairs which are ops in DOOR
door.ops.wt15mAS <- select.ops.indoor(genes.and.ops, tl.cds.wt15mAS, tl.igr.pos.wt15mAS, tl.igr.neg.wt15mAS, seq.g)
door.ops.wt30mAS <- select.ops.indoor(genes.and.ops, tl.cds.wt30mAS, tl.igr.pos.wt30mAS, tl.igr.neg.wt30mAS, seq.g)
#length(which( (ops.wtLBpMG$opRef %in% names(table(ops$operonID))) == TRUE))

## Build the classifiers
dat.wt15mAS <- pre.processing(ops.wt15mAS, nops.wt15mAS, gps.wt15mAS, door.ops.wt15mAS)   
dat.wt30mAS <- pre.processing(ops.wt30mAS, nops.wt30mAS, gps.wt30mAS, door.ops.wt30mAS)   

## Train and validate the classifiers
cls.wt15mAS <- training.validation.and.testing.cls(dat.wt15mAS$dat.tvt, run = 10, dir = "")
cls.wt30mAS <- training.validation.and.testing.cls(dat.wt30mAS$dat.tvt, run = 10, dir = "")

## Test on different datasets
tdd.cls.wt15mAS <- test.diff.data(cls.wt15mAS, dat.wt15mAS$dat.tvt, dat.wt30mAS$dat.tvt, run = 20)
tdd.cls.wt30mAS <- test.diff.data(cls.wt30mAS, dat.wt30mAS$dat.tvt, dat.wt15mAS$dat.tvt, run = 20)

colMeans(tdd.cls.wt15mAS$accs.sd)
colMeans(tdd.cls.wt15mAS$accs.dd)
colMeans(tdd.cls.wt30mAS$accs.sd)
colMeans(tdd.cls.wt30mAS$accs.dd)

tdd.cls.wt15mAS.wtLBpMG <- test.diff.data(cls.wt15mAS, dat.wt15mAS$dat.tvt, dat.wtLBpMG$dat.tvt, run = 20)
tdd.cls.wt30mAS.wtLBpMG <- test.diff.data(cls.wt30mAS, dat.wt30mAS$dat.tvt, dat.wtLBpMG$dat.tvt, run = 20)

colMeans(tdd.cls.wt15mAS.wtLBpMG$accs.sd)
colMeans(tdd.cls.wt15mAS.wtLBpMG$accs.dd)
colMeans(tdd.cls.wt30mAS.wtLBpMG$accs.sd)
colMeans(tdd.cls.wt30mAS.wtLBpMG$accs.dd)

tdd.cls.wt15mAS.wtLBmMG <- test.diff.data(cls.wt15mAS, dat.wt15mAS$dat.tvt, dat.wtLBmMG$dat.tvt, run = 20)
tdd.cls.wt30mAS.wtLBmMG <- test.diff.data(cls.wt30mAS, dat.wt30mAS$dat.tvt, dat.wtLBmMG$dat.tvt, run = 20)

colMeans(tdd.cls.wt15mAS.wtLBmMG$accs.sd)
colMeans(tdd.cls.wt15mAS.wtLBmMG$accs.dd)
colMeans(tdd.cls.wt30mAS.wtLBmMG$accs.sd)
colMeans(tdd.cls.wt30mAS.wtLBmMG$accs.dd)

## Predictions
pred.ops.wt15mAS <- predict.operon.status(cls.wt15mAS, genes.and.ops, dat.wt15mAS$dat.pred, cutProbOP = 0.7)
pops.wt15mAS <- pred.ops.wt15mAS[which(pred.ops.wt15mAS$cons == 1),c(5:9)] 
pred.wt15mAS.door <- union(pops.wt15mAS$opID1[which(!is.na(pops.wt15mAS$opID1))], pops.wt15mAS$opID2[which(!is.na(pops.wt15mAS$opID2))])
print(length(pred.wt15mAS.door))     
#length(which(is.na(pops.wt15mAS$opID1) & is.na(pops.wt15mAS$opID2)))
write.table(pops.wt15mAS, file = paste(dir,"pops.wt15mAS.txt",sep=""), quote = FALSE, sep = "\t",)

pred.ops.wt15mAS.tv <- predict.operon.status(cls.wt15mAS, genes.and.ops, dat.wt15mAS$dat.tv, cutProbOP = 0.7)
print(length(which(pred.ops.wt15mAS.tv$cons == 1)))
pred.ops.wt15mAS.do <- predict.operon.status(cls.wt15mAS, genes.and.ops, dat.wt15mAS$dat.door, cutProbOP = 0.7)
print(length(which(pred.ops.wt15mAS.do$cons == 1)))
operons.confirmed.wt15mAS <- union(pred.ops.wt15mAS.tv$opID1[which(pred.ops.wt15mAS.tv$cons == 1)], pred.ops.wt15mAS.do$opID1[which(pred.ops.wt15mAS.do$cons == 1)])
print(length(operons.confirmed.wt15mAS))

pred.ops.wt30mAS <- predict.operon.status(cls.wt30mAS, genes.and.ops, dat.wt30mAS$dat.pred, cutProbOP = 0.7)
pops.wt30mAS <- pred.ops.wt30mAS[which(pred.ops.wt30mAS$cons == 1),c(5:9)] 
pred.wt30mAS.door <- union(pops.wt30mAS$opID1[which(!is.na(pops.wt30mAS$opID1))], pops.wt30mAS$opID2[which(!is.na(pops.wt30mAS$opID2))])
print(length(pred.wt30mAS.door))   
write.table(pops.wt30mAS, file = paste(dir,"pops.wt30mAS.txt",sep=""), quote = FALSE, sep = "\t",)

pred.ops.wt30mAS.tv <- predict.operon.status(cls.wt30mAS, genes.and.ops, dat.wt30mAS$dat.tv, cutProbOP = 0.7)
print(length(which(pred.ops.wt30mAS.tv$cons == 1)))
pred.ops.wt30mAS.do <- predict.operon.status(cls.wt30mAS, genes.and.ops, dat.wt30mAS$dat.door, cutProbOP = 0.7)
print(length(which(pred.ops.wt30mAS.do$cons == 1)))
operons.confirmed.wt30mAS <- union(pred.ops.wt30mAS.tv$opID1[which(pred.ops.wt30mAS.tv$cons == 1)], pred.ops.wt30mAS.do$opID1[which(pred.ops.wt30mAS.do$cons == 1)])
print(length(operons.confirmed.wt30mAS))

## Union of the results about predictions that cover ops in DOOR database
print(length(union(pred.wt15mAS.door,operons.confirmed.wt15mAS))) 
print(length(union(pred.wt30mAS.door,operons.confirmed.wt30mAS))) 

n.cov.ops.indoor <- union(union(pred.wt15mAS.door,operons.confirmed.wt15mAS), union(pred.wt30mAS.door,operons.confirmed.wt30mAS))
print(length(n.cov.ops.indoor))   
